# Supplementary material for: The Low Noise Limit in Gene Expression
Source: PLoS One. 2015 Oct 21;10(10):e0140969. doi: 10.1371/journal.pone.0140969 (PMC4619080; doi:10.1371/journal.pone.0140969)
Supplement: S1 Table — (XLSX) [file pone.0140969.s002.xlsx]

## Sheet: Raw Data
Raw Data
Combined database of Protein and mRNA abundances, half lives, and CV2
(1) Wang, M., Weiss, M., Simonovic, M., Haertinger, G., Schrimpf, S. P., Hengartner, M. O. and von Mering, C. (2012) Mol Cell Proteomics 11(8), 492-500.
(2) Bernstein JA, Khodursky AB, Lin PH, Lin-Chao S, & Cohen SN (2002) Proceedings of the National Academy of Sciences of the United States of America 99(15), 9697-9702.
(3) Bernstein JA, Khodursky AB, Lin PH, Lin-Chao S, & Cohen SN (2002) Proceedings of the National Academy of Sciences of the United States of America 99(15), 9697-9702.
(4) Taniguchi, Y., Choi, P. J., Li, G. W., Chen, H. Y., Babu, M., Hearn, J., Emili, A., and Xie, X. S. (2010) Science 329(5991), 533-538
gamma_P was estimated for all genes based on a cell doubling time of 55 minutes
LOCUSTAG	<P> (1)	<M> (2)	gamma_m (3)	gamma_p		LOCUSTAG	<P> (4)	CV2 (4)
b0002	766.307	1.3278	0.00417615	0.000210045		b0006	14.738	0.203
b0003	497.781	1.2033	0.00404336	0.000210045		b0009	21.221	0.166
b0004	1206.75	0.85441	0.00391914	0.000210045		b0014	2435.91	0.131
b0006	84.0251	0.79223	0.00323266	0.000210045		b0015	68.948	0.141
b0008	2457.39	5.1802	0.00359032	0.000210045		b0025	13.22	0.148
b0009	42.1951	0.71797	0.00132513	0.000210045		b0026	64.061	0.123
b0011	0.902969	0.32197	0.00225548	0.000210045		b0029	30.665	0.141
b0013	0.751272	0.97198	0.00208639	0.000210045		b0031	50.366	0.116
b0014	8986.85	4.2575	0.00500606	0.000210045		b0032	477.221	0.227
b0015	263.487	1.3547	0.00481352	0.000210045		b0042	0.326	8.333
b0016	0.331556	0.52961	0.00323266	0.000210045		b0043	3.352	0.489
b0019	11.2465	0.99447	0.00194291	0.000210045		b0047	3.107	0.254
b0020	0.163778	0.67036	0.00301021	0.000210045		b0048	37.932	0.138
b0022	0.468745	0.41437	0.00237225	0.000210045		b0050	0.82	1.389
b0023	9551.53	10.981	0.00500606	0.000210045		b0053	6.869	0.162
b0026	440.25	1.5252	0.00596877	0.000210045		b0058	5.437	0.292
b0031	233.643	0.48869	0.00349324	0.000210045		b0059	25.95	0.129
b0032	1205.34	0.41899	0.00301021	0.000210045		b0063	1.594	1.739
b0033	912.706	0.35111	0.00241417	0.000210045		b0080	28.733	0.117
b0036	0.989819	0.53663	0.00208639	0.000210045		b0081	5.859	0.264
b0038	0.410841	0.24707	0.00218434	0.000210045		b0082	20.017	0.131
b0039	0.363606	0.4161	0.00221929	0.000210045		b0085	31.722	0.101
b0040	0.330628	0.44969	0.00331483	0.000210045		b0086	19.117	0.136
b0043	3.52421	0.51015	0.00124276	0.000210045		b0090	12.39	0.093
b0045	1.53243	0.71997	0.00161877	0.000210045		b0094	58.922	0.105
b0048	70.1841	0.68825	0.00205584	0.000210045		b0098	71.319	0.111
b0050	0.813061	1.3398	0.00417615	0.000210045		b0099	3.868	0.307
b0051	14.9838	0.98078	0.00544366	0.000210045		b0101	21.952	0.128
b0052	20.7349	1.1704	0.00359032	0.000210045		b0104	67.478	0.14
b0053	360.823	1.6888	0.0069881	0.000210045		b0107	0.774	4.167
b0055	58.3527	0.69207	0.00308065	0.000210045		b0109	39.117	0.105
b0058	9.4589	0.51015	0.00275975	0.000210045		b0114	843.19	1.117
b0060	1.30201	0.42958	0.00301021	0.000210045		b0115	850.657	0.104
b0063	26.4065	0.36933	0.00128239	0.000210045		b0116	485.277	0.224
b0068	6.44321	0.68587	0.00135946	0.000210045		b0118	231.593	0.183
b0069	0.769534	0.54601	0.00270394	0.000210045		b0119	3.867	0.257
b0071	581.024	3.338	0.00417615	0.000210045		b0120	48.701	0.226
b0072	731.05	4.8266	0.00569371	0.000210045		b0123	0.661	8.333
b0073	707.149	5.1089	0.00661057	0.000210045		b0127	11.416	0.234
b0074	742.78	6.498	0.00661057	0.000210045		b0130	1.944	0.454
b0077	57.5122	1.5681	0.00391914	0.000210045		b0133	53.307	0.117
b0078	568.736	1.3389	0.00481352	0.000210045		b0139	1.275	0.733
b0081	11.2872	2.0534	0.00380268	0.000210045		b0143	26.676	0.209
b0082	122.041	1.1559	0.00308065	0.000210045		b0144	2.26	0.451
b0084	9.72668	1.0512	0.00215058	0.000210045		b0147	1.557	1.55
b0085	121.344	0.74846	0.00323266	0.000210045		b0149	0.945	1.538
b0086	67.0546	1.0636	0.00404336	0.000210045		b0150	3.905	0.264
b0087	13.6733	0.88823	0.00165488	0.000210045		b0151	11.085	0.126
b0090	21.494	1.1551	0.00104828	0.000210045		b0156	199.339	0.113
b0091	83.3788	0.77862	0.00155165	0.000210045		b0162	0.642	1.383
b0092	33.1457	1.3068	0.00112419	0.000210045		b0163	150.126	0.132
b0093	5.40363	1.0966	0.000697015	0.000210045		b0167	7.718	0.256
b0095	633.557	3.4271	0.00250303	0.000210045		b0168	124.971	0.097
b0096	23.3883	3.1821	0.00191679	0.000210045		b0170	726.726	0.143
b0098	366.111	1.3472	0.00463579	0.000210045		b0171	136.925	0.227
b0099	3.83527	0.7797	0.00165488	0.000210045		b0172	8.957	0.252
b0101	42.0497	1.0014	0.00221929	0.000210045		b0174	21.068	0.147
b0102	71.1598	1.3909	0.00359032	0.000210045		b0178	20.347	0.13
b0103	1.69349	0.83915	0.00380268	0.000210045		b0179	96.296	0.103
b0104	572.185	1.3241	0.00156783	0.000210045		b0180	169.29	0.154
b0106	3.51133	0.33774	0.00191679	0.000210045		b0182	13.028	0.133
b0109	81.0258	1.3967	0.00463579	0.000210045		b0184	8.149	0.232
b0110	1.30058	0.5852	0.00287916	0.000210045		b0186	8.881	0.314
b0111	7.75577	0.75838	0.00315471	0.000210045		b0187	30.764	0.144
b0113	9.54363	1.3077	0.0028181	0.000210045		b0190	8.473	0.187
b0114	2084.7	3.0209	0.00205584	0.000210045		b0191	0.526	2.817
b0115	1848.15	3.595	0.00135946	0.000210045		b0197	15.557	0.152
b0116	2274.98	2.7151	0.00218434	0.000210045		b0208	18.608	0.12
b0117	0.95964	0.41409	0.00194291	0.000210045		b0209	7.967	0.342
b0118	1251.93	2.0406	0.00569371	0.000210045		b0211	0.772	2.198
b0119	55.3945	1.6982	0.00315471	0.000210045		b0212	7.29	0.313
b0120	202.724	1.7375	0.00138352	0.000210045		b0219	22.611	0.171
b0121	181.595	1.3268	0.0028181	0.000210045		b0221	11.891	0.769
b0122	159.775	1.1251	0.00186681	0.000210045		b0226	55.045	0.18
b0125	254.056	0.98146	0.00202626	0.000210045		b0228	0.157	9.009
b0126	522.967	4.4847	0.00481352	0.000210045		b0233	2.34	0.485
b0127	16.196	0.90563	0.00301021	0.000210045		b0237	165.478	0.091
b0131	240.8	2.4555	0.00463579	0.000210045		b0239	4.914	0.372
b0133	254.643	1.4499	0.00287916	0.000210045		b0243	50.991	0.143
b0134	726.898	1.6381	0.00308065	0.000210045		b0351	18.658	0.292
b0138	10.4203	0.64662	0.00294312	0.000210045		b0352	1.758	1.342
b0143	45.1398	1.3482	0.0025993	0.000210045		b0356	28.569	0.228
b0144	2.24088	0.67175	0.00237225	0.000210045		b0357	183.053	0.148
b0145	741.209	4.2901	0.00265051	0.000210045		b0381	25.582	0.143
b0146	0.805908	2.8304	0.0025993	0.000210045		b0387	3.5	0.926
b0147	1.54382	0.86694	0.00270394	0.000210045		b0389	40.98	0.166
b0150	99.3106	2.8659	0.00569371	0.000210045		b0391	102.751	0.218
b0151	25.6917	0.7076	0.0028181	0.000210045		b0397	3.02	0.447
b0152	0.2846	0.42484	0.00369328	0.000210045		b0400	10.944	0.154
b0154	595.873	0.75944	0.00218434	0.000210045		b0407	1538.26	0.147
b0155	1.58532	0.97536	0.00308065	0.000210045		b0420	59.694	0.105
b0158	0.438125	0.47401	0.00287916	0.000210045		b0421	22.682	0.144
b0160	5.1183	0.52087	0.00294312	0.000210045		b0426	128.245	0.134
b0161	567.919	0.81677	0.00359032	0.000210045		b0428	6.786	0.324
b0162	4.4027	1.0231	0.00175368	0.000210045		b0429	114.088	0.119
b0163	816.419	4.0474	0.00103579	0.000210045		b0430	46.768	0.131
b0166	2148.41	2.916	0.00331483	0.000210045		b0434	9.556	0.135
b0167	18.7666	0.62807	0.00463579	0.000210045		b0435	82.072	0.171
b0168	388.231	1.5616	0.00391914	0.000210045		b0436	729.704	0.122
b0169	4324.48	4.4046	0.0028181	0.000210045		b0437	434.101	0.124
b0170	4006.84	2.6081	0.00391914	0.000210045		b0439	158.851	0.126
b0171	523.182	0.97131	0.00315471	0.000210045		b0440	1146.63	0.197
b0172	1764.72	3.078	0.00447123	0.000210045		b0444	15.784	0.249
b0173	0.83321	0.48734	0.00294312	0.000210045		b0445	3.347	0.456
b0174	33.62	1.1851	0.00481352	0.000210045		b0448	1.871	1.235
b0176	3.52883	1.3104	0.00404336	0.000210045		b0449	5.423	0.177
b0177	165.583	2.3571	0.00544366	0.000210045		b0454	4.021	0.296
b0178	2048.11	4.7899	0.00250303	0.000210045		b0456	1.058	1.689
b0179	161.055	1.9079	0.00391914	0.000210045		b0459	8.178	0.299
b0180	447.176	1.8378	0.00221929	0.000210045		b0461	0.281	12.346
b0181	213.91	1.1567	0.00169286	0.000210045		b0470	14.346	0.164
b0182	108.631	0.89503	0.00191679	0.000210045		b0471	91.551	0.181
b0183	79.6421	0.68066	0.00233188	0.000210045		b0474	687.39	0.125
b0185	943.955	1.7387	0.00208639	0.000210045		b0475	0.502	2.755
b0186	14.5338	0.9924	0.00250303	0.000210045		b0481	27.612	0.183
b0187	30.5037	1.4241	0.00241417	0.000210045		b0482	8.2	0.183
b0188	7.43754	0.71301	0.00294312	0.000210045		b0485	22.11	0.254
b0189	48.2277	1.8882	0.00270394	0.000210045		b0492	127.561	0.152
b0190	9.11726	0.70222	0.00250303	0.000210045		b0493	28.971	0.152
b0191	2.89093	1.1384	0.00250303	0.000210045		b0502	0.48	1.429
b0192	4.73141	0.64483	0.00294312	0.000210045		b0503	6.821	0.314
b0194	707.765	1.2527	0.00431842	0.000210045		b0507	1.181	2.222
b0195	0.333071	1.7159	0.00194291	0.000210045		b0514	4.205	0.38
b0196	100.83	3.2176	0.00349324	0.000210045		b0516	1.03	0.862
b0197	1048.75	5.9753	0.00196984	0.000210045		b0524	5.421	0.356
b0198	15.3002	3.1799	0.00481352	0.000210045		b0525	384.865	0.116
b0200	53.1539	5.2307	0.00359032	0.000210045		b0526	80	0.14
b0207	59.4175	2.7798	0.00233188	0.000210045		b0537	1.77	4.348
b0208	20.7962	2.2721	0.00208639	0.000210045		b0542	3.438	0.26
b0209	23.3921	2.2008	0.00521535	0.000210045		b0568	1.075	1.504
b0211	2.56333	1.9834	0.00544366	0.000210045		b0569	2.786	0.643
b0212	12.4055	1.2252	0.000694821	0.000210045		b0570	2.136	1.183
b0214	4.37517	0.92146	0.00233188	0.000210045		b0577	9.066	0.265
b0219	22.4197	0.60165	0.00294312	0.000210045		b0579	5.995	0.235
b0220	702.661	2.2658	0.00184289	0.000210045		b0581	11.685	0.174
b0222	802.798	1.69	0.00237225	0.000210045		b0586	32.275	0.12
b0223	10.4705	1.2781	0.00521535	0.000210045		b0592	8.456	0.342
b0224	0.405944	3.2021	0.00463579	0.000210045		b0594	33.049	0.181
b0226	64.0665	2.0994	0.00431842	0.000210045		b0597	88.981	0.132
b0231	0.976523	0.28263	0.00225548	0.000210045		b0602	1.991	0.531
b0237	1015.79	4.1901	0.00323266	0.000210045		b0604	15.511	0.188
b0239	29.4648	0.80888	0.00331483	0.000210045		b0607	80.329	0.209
b0240	75.4499	4.877	0.00380268	0.000210045		b0610	4.373	0.31
b0241	70.2627	0.33611	0.00179705	0.000210045		b0611	1.475	0.484
b0242	122.954	0.82645	0.00349324	0.000210045		b0613	0.455	1.111
b0243	146.318	1.205	0.00463579	0.000210045		b0620	1.062	2.899
b0245	1.31049	0.88515	0.00181965	0.000210045		b0623	3057.05	0.173
b0256	2.75444	0.42602	0.00287916	0.000210045		b0627	27.157	0.199
b0259	0.296251	0.60794	0.00177507	0.000210045		b0628	30.797	0.22
b0264	0.51583	0.57515	0.00340156	0.000210045		b0631	213.204	0.237
b0267	0.585134	0.15637	0.00137136	0.000210045		b0632	5.122	0.27
b0273	62.3274	0.25864	0.00221929	0.000210045		b0636	14.628	0.199
b0274	0.51583	0.56723	0.00349324	0.000210045		b0637	61.01	0.244
b0281	1.71156	0.69834	0.00202626	0.000210045		b0638	2.07	0.376
b0283	0.897174	0.67549	0.0017126	0.000210045		b0642	96.516	0.111
b0284	1.15628	0.82302	0.0025993	0.000210045		b0643	68.529	0.108
b0286	6.20674	0.45376	0.0017126	0.000210045		b0650	0.3	8
b0287	192.285	1.2941	0.0028181	0.000210045		b0655	0.207	4.717
b0289	0.457192	0.7076	0.00173287	0.000210045		b0658	43.68	0.129
b0296	691.053	15.9	0.00196984	0.000210045		b0659	20.673	0.237
b0298	0.667549	2.1916	0.00229299	0.000210045		b0660	56.629	0.194
b0304	0.534921	0.61472	0.00181965	0.000210045		b0662	18.52	0.119
b0308	12.2756	0.95661	0.00255018	0.000210045		b0676	37.702	0.123
b0311	0.493388	0.36806	0.00199761	0.000210045		b0680	67.294	0.1
b0312	23.8156	0.73002	0.00229299	0.000210045		b0683	193.209	0.095
b0313	0.928556	1.3957	0.00233188	0.000210045		b0684	355.062	0.139
b0316	0.191817	0.74898	0.0015844	0.000210045		b0686	13.199	0.161
b0320	3.44262	0.41697	0.00127221	0.000210045		b0687	49.983	0.113
b0330	5.96589	0.45597	0.0028181	0.000210045		b0688	98.608	0.09
b0337	431.291	0.63772	0.00208639	0.000210045		b0694	5.556	0.284
b0344	0.397935	6.0335	0.00130335	0.000210045		b0695	8.768	0.394
b0345	14.6258	0.58561	0.00221929	0.000210045		b0703	9.911	0.2
b0346	1.89663	0.85797	0.00241417	0.000210045		b0708	3.476	0.339
b0352	9.27481	0.4783	0.00181965	0.000210045		b0714	0.885	1.111
b0354	18.3665	0.58196	0.00315471	0.000210045		b0720	89.104	0.195
b0356	71.5186	0.43407	0.00104199	0.000210045		b0725	0.302	5.882
b0357	310.703	0.61302	0.00167362	0.000210045		b0726	158.495	0.149
b0358	1.11598	0.78513	0.00153585	0.000210045		b0733	485.087	0.533
b0360	0.223829	0.41812	0.00233188	0.000210045		b0736	32.895	0.578
b0361	4.64563	0.41524	0.00569371	0.000210045		b0740	3.359	0.485
b0365	14.6323	0.36933	0.00199761	0.000210045		b0742	0.253	5.128
b0367	2.99127	0.60082	0.00167362	0.000210045		b0755	760.082	0.192
b0369	94.3224	1.3435	0.00359032	0.000210045		b0756	48.021	0.174
b0373	0.667549	0.31382	0.00205584	0.000210045		b0776	0.961	2.941
b0376	10.1581	0.74175	0.00199761	0.000210045		b0779	11.53	0.164
b0381	185.831	2.8819	0.00301021	0.000210045		b0783	0.181	11.628
b0382	389.095	1.3957	0.00173287	0.000210045		b0784	8.855	0.185
b0383	1.97278	0.52232	0.00245773	0.000210045		b0785	7.619	0.191
b0384	34.7139	1.4621	0.00241417	0.000210045		b0794	1.038	1.274
b0385	0.350572	0.57276	0.00173287	0.000210045		b0800	51.812	0.162
b0386	114.086	0.85738	0.00233188	0.000210045		b0801	55.45	0.184
b0387	14.9636	0.85797	0.00218434	0.000210045		b0806	1.64	0.952
b0388	27.4636	4.7338	0.00521535	0.000210045		b0807	20.175	0.191
b0391	683.884	1.7715	0.00144824	0.000210045		b0812	8.687	0.088
b0393	86.6124	0.59874	0.00275975	0.000210045		b0819	9.515	0.262
b0394	7.36269	0.87236	0.00245773	0.000210045		b0820	25.551	0.125
b0397	5.27287	0.49689	0.00315471	0.000210045		b0822	13.503	0.163
b0402	0.55172	0.87055	0.00275975	0.000210045		b0826	1.41	0.631
b0406	52.6101	1.4753	0.00294312	0.000210045		b0827	22.914	0.163
b0407	2131.81	1.5801	0.00275975	0.000210045		b0830	2.167	0.637
b0408	79.988	0.83509	0.00431842	0.000210045		b0836	0.616	5.882
b0409	51.1922	1.4142	0.00255018	0.000210045		b0838	106.978	0.165
b0411	118.264	0.51051	0.00301021	0.000210045		b0844	6.345	0.298
b0413	31.928	1.3803	0.0025993	0.000210045		b0864	35.802	0.182
b0414	50.9569	1.0898	0.00359032	0.000210045		b0865	0.922	2.95
b0415	1955.3	1.3861	0.00349324	0.000210045		b0866	56.032	0.14
b0416	85.9805	1.7484	0.00369328	0.000210045		b0877	9.267	0.188
b0417	4.81034	0.66296	0.00481352	0.000210045		b0878	0.251	8.333
b0419	47.3352	2.0777	0.00315471	0.000210045		b0880	53.579	0.19
b0420	72.0779	1.5294	0.00544366	0.000210045		b0882	197.673	0.131
b0421	30.3855	1.1535	0.00315471	0.000210045		b0884	637.755	0.098
b0424	68.7378	0.69207	0.00245773	0.000210045		b0886	16.468	0.109
b0425	0.336476	1.071	0.00308065	0.000210045		b0887	15.779	0.161
b0427	0.673284	0.45533	0.00142153	0.000210045		b0890	4.585	0.164
b0428	6.72857	1.7375	0.00241417	0.000210045		b0891	2.87	0.264
b0429	113.123	1.6806	0.00287916	0.000210045		b0892	8.66	0.227
b0430	46.3722	2.035	0.00380268	0.000210045		b0893	168.148	0.152
b0431	66.9526	1.4835	0.00369328	0.000210045		b0901	0.721	4.566
b0432	182.426	1.6381	0.00380268	0.000210045		b0903	238.944	0.24
b0434	110.498	2.1082	0.00250303	0.000210045		b0905	0.325	8.333
b0435	207.136	11.761	0.00250303	0.000210045		b0907	187.766	0.155
b0437	1706.92	3.9477	0.00481352	0.000210045		b0914	24.296	0.093
b0438	1685.33	2.2454	0.00569371	0.000210045		b0918	35.914	0.092
b0439	361.585	1.7839	0.00359032	0.000210045		b0919	1.183	1.13
b0444	28.1058	1.46	0.00294312	0.000210045		b0922	11	0.152
b0445	3.31868	0.30103	0.00233188	0.000210045		b0924	37.896	0.145
b0447	3.44564	0.41899	0.00301021	0.000210045		b0925	2.697	0.376
b0449	5.51083	0.51015	0.00143474	0.000210045		b0927	42.293	0.155
b0452	64.2727	0.96862	0.00340156	0.000210045		b0928	248.055	0.13
b0453	50.5606	8.7726	0.00331483	0.000210045		b0931	27.614	0.182
b0456	1.04905	1.4856	0.00156783	0.000210045		b0932	133.679	0.113
b0457	0.391514	0.46169	0.00250303	0.000210045		b0933	0.256	7.143
b0459	8.10879	0.58196	0.00215058	0.000210045		b0948	0.418	2.801
b0460	1.53668	7.9063	0.00308065	0.000210045		b0949	14.02	0.184
b0461	0.278622	1.6055	0.00294312	0.000210045		b0951	0.756	5.714
b0462	18.5395	0.83047	0.00417615	0.000210045		b0952	0.744	1.299
b0463	229.931	2.0922	0.00544366	0.000210045		b0954	610.512	0.137
b0464	1.14548	2.0069	0.00205584	0.000210045		b0958	1.571	1.111
b0468	10.3896	5.148	0.00323266	0.000210045		b0959	0.383	2.545
b0469	362.998	1.3746	0.00359032	0.000210045		b0964	0.32	5.882
b0470	16.7952	1.3698	0.00481352	0.000210045		b0965	24.635	0.186
b0471	622.325	13.501	0.00349324	0.000210045		b0968	14.755	0.17
b0472	13.4579	0.90063	0.00301021	0.000210045		b0978	3.091	0.562
b0473	701.251	1.1096	0.00417615	0.000210045		b0990	0.06	37.037
b0474	4676.04	1.5594	0.00349324	0.000210045		b0993	2.764	0.22
b0475	6.9168	0.97536	0.0025993	0.000210045		b0997	0.811	1.639
b0477	22.3627	0.58682	0.00241417	0.000210045		b0999	44.788	0.177
b0478	19.2712	0.58886	0.00275975	0.000210045		b1003	108.101	0.173
b0479	5.28746	0.83393	0.00233188	0.000210045		b1004	219.007	0.225
b0481	109.87	0.88209	0.00161877	0.000210045		b1010	0.218	8.264
b0482	8.44555	0.99034	0.00194291	0.000210045		b1012	0.093	20.408
b0483	1.73636	4.6525	0.00380268	0.000210045		b1014	12.847	0.259
b0484	82.3665	3.8637	0.00233188	0.000210045		b1015	32.437	0.126
b0487	5.57179	2.2176	0.00404336	0.000210045		b1018	5.872	0.253
b0489	36.4262	0.83162	0.00160138	0.000210045		b1020	14.447	0.236
b0491	3.33369	0.41323	0.00194291	0.000210045		b1024	1.314	1.026
b0492	537.407	1.1127	0.00301021	0.000210045		b1033	13.396	0.361
b0493	54.2584	0.74691	0.00275975	0.000210045		b1037	2.845	0.662
b0494	15.5247	1.2066	0.00331483	0.000210045		b1040	23.322	0.252
b0495	24.7552	1.325	0.00144824	0.000210045		b1046	3.143	0.424
b0496	1.76744	0.32219	0.00241417	0.000210045		b1049	30.192	0.176
b0506	83.2266	2.4606	0.00294312	0.000210045		b1055	36.831	0.309
b0516	1.4679	0.3136	0.00250303	0.000210045		b1068	17.7	0.156
b0520	4.58776	1.5199	0.00233188	0.000210045		b1086	12.929	0.171
b0522	64.6844	1.5616	0.00569371	0.000210045		b1087	23.693	0.194
b0523	915.588	2.6099	0.00417615	0.000210045		b1088	42.904	0.104
b0524	5.37513	0.69544	0.00308065	0.000210045		b1090	18.22	0.108
b0525	1711.23	6.3775	0.00404336	0.000210045		b1091	84.754	0.108
b0526	304.55	0.83857	0.00315471	0.000210045		b1092	5.316	0.253
b0529	105.887	1.6099	0.00380268	0.000210045		b1095	73.676	0.162
b0537	1.75502	0.50139	0.00208639	0.000210045		b1098	13.506	0.117
b0552	0.296251	0.50945	0.00117993	0.000210045		b1099	11.615	0.175
b0555	2.58981	0.45723	0.00175368	0.000210045		b1100	7.146	0.213
b0559	20.9037	0.69303	0.0025993	0.000210045		b1103	73.177	0.13
b0565	510.789	6.0713	0.00294312	0.000210045		b1107	5.274	0.287
b0566	0.93266	1.0168	0.00165488	0.000210045		b1108	51.647	0.155
b0569	4.31843	0.37605	0.00155165	0.000210045		b1109	58.781	0.196
b0570	4.38151	0.61472	0.00301021	0.000210045		b1112	1.134	1.205
b0578	833.524	1.4231	0.00275975	0.000210045		b1114	10.744	0.172
b0579	22.7753	0.78622	0.00229299	0.000210045		b1117	56.729	0.289
b0581	16.0628	0.80051	0.0028181	0.000210045		b1119	9.764	0.189
b0582	0.331556	0.33728	0.00380268	0.000210045		b1120	25.486	0.168
b0584	541.542	3.4319	0.00661057	0.000210045		b1127	14.968	0.186
b0586	301.979	2.2207	0.00627278	0.000210045		b1128	28.655	0.182
b0588	35.7687	0.37579	0.00340156	0.000210045		b1129	7.058	0.192
b0592	89.025	1.9399	0.00431842	0.000210045		b1131	100.924	0.144
b0593	287.014	3.5016	0.00521535	0.000210045		b1133	60.094	0.114
b0594	404.399	2.0083	0.00521535	0.000210045		b1162	11.335	0.179
b0595	720.197	3.191	0.00447123	0.000210045		b1163	9.01	0.186
b0596	317.868	1.366	0.00431842	0.000210045		b1187	28.758	0.122
b0597	148.33	1.567	0.00323266	0.000210045		b1190	10.883	0.23
b0598	11.7086	0.80107	0.00270394	0.000210045		b1197	2.07	0.405
b0599	7.96561	1.0935	0.00250303	0.000210045		b1198	19.418	0.222
b0600	0.396928	1.0303	0.00308065	0.000210045		b1200	64.567	0.137
b0604	15.6797	1.0935	0.00294312	0.000210045		b1202	0.341	8.772
b0605	4408.12	25.369	0.000830798	0.000210045		b1204	15.983	0.211
b0606	448.903	1.458	0.00481352	0.000210045		b1207	283.238	0.319
b0607	1418.91	0.2617	0.00165488	0.000210045		b1208	8.579	0.228
b0608	0.240498	1.1983	0.00181965	0.000210045		b1211	25.663	0.166
b0610	46.0841	1.1376	0.00340156	0.000210045		b1215	94.955	0.138
b0611	49.9805	1.6621	0.00233188	0.000210045		b1224	2.978	0.447
b0616	0.69843	0.49827	0.0017126	0.000210045		b1225	1.101	3.226
b0619	0.545757	0.56683	0.00225548	0.000210045		b1226	5.44	0.196
b0623	4773.7	4.1439	0.00225548	0.000210045		b1228	0.67	0.567
b0627	79.1455	1.2906	0.00205584	0.000210045		b1233	12.163	0.187
b0628	121.141	1.1983	0.00218434	0.000210045		b1234	13.06	0.175
b0630	33.7858	0.6233	0.00287916	0.000210045		b1240	0.244	6.452
b0631	1113.07	2.8939	0.00349324	0.000210045		b1248	17.477	0.15
b0632	126.707	1.2959	0.00369328	0.000210045		b1250	29.372	0.173
b0633	16.641	2.0251	0.00417615	0.000210045		b1251	93.78	0.116
b0634	0.829174	1.2535	0.00255018	0.000210045		b1257	4.107	0.943
b0635	1.84149	0.3276	0.00265051	0.000210045		b1258	62.672	0.323
b0636	34.8046	0.91383	0.00294312	0.000210045		b1269	51.674	0.138
b0637	163.512	0.62938	0.00447123	0.000210045		b1272	42.35	0.128
b0638	2.05248	1.0762	0.00331483	0.000210045		b1273	88.954	0.16
b0640	0.347018	0.89813	0.00481352	0.000210045		b1274	60.165	0.093
b0641	142.372	1.5199	0.00463579	0.000210045		b1275	46.069	0.114
b0642	535.292	1.7544	0.00569371	0.000210045		b1280	13.589	0.311
b0643	109.734	1.5273	0.00331483	0.000210045		b1288	342.234	0.116
b0656	0.296251	0.72397	0.000978422	0.000210045		b1290	7.617	0.186
b0658	60.7825	1.9	0.00596877	0.000210045		b1294	3.547	0.354
b0659	173.629	1.4907	0.00308065	0.000210045		b1295	39.293	0.182
b0662	54.6172	0.75524	0.00265051	0.000210045		b1321	5.889	0.244
b0674	486.381	0.96728	0.00380268	0.000210045		b1323	10.341	0.166
b0675	109.257	1.0475	0.00315471	0.000210045		b1327	8.579	0.411
b0677	210.882	0.94934	0.00205584	0.000210045		b1333	87.363	0.101
b0679	135.405	0.54601	0.00144824	0.000210045		b1335	2.209	0.559
b0680	511.157	2.7702	0.00500606	0.000210045		b1337	0.173	12.048
b0683	575.381	5.9012	0.00500606	0.000210045		b1341	29.269	0.155
b0684	1482.26	3.8053	0.00447123	0.000210045		b1350	0.183	11.494
b0685	5.84059	1.0403	0.0028181	0.000210045		b1355	0.403	2.967
b0686	28.6609	0.53924	0.00404336	0.000210045		b1361	1.778	0.901
b0687	179.879	2.4083	0.00481352	0.000210045		b1371	1.865	0.34
b0688	409.591	1.7411	0.00250303	0.000210045		b1374	5.622	0.27
b0697	2.18265	0.84557	0.0017126	0.000210045		b1376	125.83	0.183
b0698	0.912854	0.49965	0.00147615	0.000210045		b1378	14.723	0.187
b0706	8.70526	0.18712	0.00237225	0.000210045		b1379	2.78	0.22
b0707	1.13354	1.6806	0.00323266	0.000210045		b1388	2.214	0.446
b0708	3.75549	0.72247	0.00250303	0.000210045		b1391	0.487	2.415
b0709	0.360867	0.70564	0.00101186	0.000210045		b1393	0.699	1.815
b0710	349.561	2.3603	0.00349324	0.000210045		b1396	0.17	8.264
b0711	82.8593	2.6926	0.00331483	0.000210045		b1398	0.05	32.258
b0712	131.789	2.0878	0.00404336	0.000210045		b1399	6.23	0.227
b0713	19.3173	0.76313	0.0025993	0.000210045		b1406	6.566	0.722
b0714	0.877511	0.56487	0.00340156	0.000210045		b1410	0.112	14.706
b0716	1.15775	0.66665	0.00186681	0.000210045		b1413	10.191	0.207
b0720	1232.26	9.4873	0.00521535	0.000210045		b1415	125.054	0.195
b0724	357.481	0.60963	0.0025993	0.000210045		b1422	1.772	0.678
b0727	1086.19	1.6876	0.000852681	0.000210045		b1423	3.925	0.385
b0728	2211.55	2.6408	0.00250303	0.000210045		b1430	11.537	0.242
b0729	1950.06	1.0231	0.00250303	0.000210045		b1434	4.435	0.651
b0731	0.436108	0.87357	0.00121488	0.000210045		b1435	11	0.343
b0732	4.08476	0.3645	0.00150532	0.000210045		b1449	52.44	0.167
b0733	948.078	1.1631	0.00331483	0.000210045		b1466	2.926	0.568
b0734	658.75	1.007	0.00315471	0.000210045		b1468	0.987	1.639
b0737	25.362	0.88638	0.00301021	0.000210045		b1474	0.209	5.464
b0738	23.5857	0.6259	0.00275975	0.000210045		b1480	3123.62	0.118
b0739	35.8598	1.7255	0.00417615	0.000210045		b1482	1.205	0.69
b0740	448.595	2.8719	0.0028181	0.000210045		b1487	14	0.305
b0741	301.072	8.852	0.00208639	0.000210045		b1494	0.851	1.07
b0742	192.726	3.0504	0.00391914	0.000210045		b1501	0.779	1.802
b0750	1.37853	1.0563	0.00369328	0.000210045		b1507	4.308	0.3
b0753	799.916	5.2488	0.00124276	0.000210045		b1535	6.114	0.268
b0754	1017.26	5.893	0.00463579	0.000210045		b1536	0.653	5.291
b0755	4968.94	14.202	0.00417615	0.000210045		b1537	11.72	0.437
b0756	373.379	2.2486	0.00500606	0.000210045		b1538	32.605	0.139
b0757	247.15	0.82017	0.00265051	0.000210045		b1539	126.723	0.14
b0758	1912.17	0.85797	0.00270394	0.000210045		b1552	54.184	0.355
b0759	104.015	1.0381	0.00275975	0.000210045		b1555	90.108	1.053
b0760	2.20881	1.115	0.00404336	0.000210045		b1557	53.435	0.15
b0761	55.2143	2.0634	0.00211795	0.000210045		b1563	1.943	0.44
b0763	593.657	7.6476	0.00186681	0.000210045		b1564	33.857	0.186
b0764	5.26998	2.1214	0.00142153	0.000210045		b1581	0.223	4.184
b0765	19.0959	1.4732	0.00173287	0.000210045		b1593	2.989	0.571
b0767	539.735	2.6684	0.00233188	0.000210045		b1598	1.263	1.905
b0772	50.51	0.86514	0.00199761	0.000210045		b1611	20.83	0.216
b0773	47.0566	2.178	0.00233188	0.000210045		b1613	22.119	0.149
b0774	18.2616	2.299	0.00544366	0.000210045		b1624	23.166	0.157
b0775	32.3498	2.9608	0.00447123	0.000210045		b1625	41.427	0.198
b0776	8.40863	1.7715	0.00447123	0.000210045		b1628	3.979	0.156
b0777	0.461865	1.6472	0.00569371	0.000210045		b1629	8.534	0.141
b0778	212.768	1.9119	0.00544366	0.000210045		b1633	6.104	0.219
b0781	1.57029	0.7884	0.00380268	0.000210045		b1638	25.51	0.213
b0782	259.685	0.92274	0.00544366	0.000210045		b1648	18.493	0.188
b0783	128.438	0.94213	0.00500606	0.000210045		b1649	6.373	0.278
b0785	56.2452	0.90752	0.00500606	0.000210045		b1651	98.724	0.108
b0786	3.28043	2.3653	0.00250303	0.000210045		b1653	4.216	0.35
b0789	3.06387	0.9298	0.00208639	0.000210045		b1654	448.401	0.153
b0790	0.26759	0.85738	0.00237225	0.000210045		b1667	70.832	0.276
b0792	3.72856	0.44381	0.00349324	0.000210045		b1668	18.178	0.219
b0795	2.24088	1.0989	0.00191679	0.000210045		b1672	0.433	2.994
b0797	9.3249	0.58317	0.00265051	0.000210045		b1673	0.927	0.775
b0799	0.539954	0.42573	0.00237225	0.000210045		b1675	21.463	0.248
b0801	346.847	2.6982	0.00323266	0.000210045		b1676	0.152	10.101
b0802	6.5412	0.75733	0.00323266	0.000210045		b1678	3.653	0.35
b0805	266.72	2.7895	0.00184289	0.000210045		b1685	253.529	0.175
b0807	25.6838	0.60878	0.00202626	0.000210045		b1687	6.558	0.372
b0808	0.233667	0.74278	0.00250303	0.000210045		b1692	0.364	6.494
b0809	125.461	0.73816	0.00233188	0.000210045		b1702	115.188	0.145
b0810	45.057	1.3557	0.0028181	0.000210045		b1703	18.364	0.151
b0811	1040.36	2.9506	0.00221929	0.000210045		b1719	783.577	0.169
b0812	1301.26	104.98	0.00153585	0.000210045		b1723	36.614	0.134
b0814	499.491	26.704	0.00189143	0.000210045		b1731	7.844	0.153
b0815	0.952599	1.1447	0.00189143	0.000210045		b1732	149.12	0.138
b0818	0.922096	1.1416	0.00189143	0.000210045		b1733	1.772	0.694
b0819	405.858	1.4044	0.00245773	0.000210045		b1740	30.911	0.131
b0820	331.009	1.0718	0.00245773	0.000210045		b1743	0.158	8
b0822	22.8818	0.9151	0.00229299	0.000210045		b1745	2.875	0.49
b0823	0.301733	0.61302	0.0017126	0.000210045		b1748	19.916	0.426
b0827	201.863	0.94606	0.00218434	0.000210045		b1749	6.681	0.229
b0828	7.58611	2.2517	0.00521535	0.000210045		b1763	8.997	0.181
b0829	0.216817	1.0966	0.00431842	0.000210045		b1765	29.847	0.216
b0830	35.128	1.6234	0.00294312	0.000210045		b1767	29.931	0.127
b0834	1.5828	0.63552	0.000585481	0.000210045		b1768	18.786	0.193
b0835	80.5064	0.99447	0.00215058	0.000210045		b1770	23.538	0.239
b0837	0.278863	0.57276	0.00255018	0.000210045		b1773	0.921	1.241
b0838	396.654	1.7375	0.0025993	0.000210045		b1778	60.858	0.179
b0840	3.07025	0.65429	0.00218434	0.000210045		b1779	2380.38	0.15
b0842	1.27067	0.73509	0.00202626	0.000210045		b1800	2.432	0.826
b0847	0.40633	0.65884	0.00391914	0.000210045		b1804	5.04	0.217
b0851	149.273	0.91637	0.00270394	0.000210045		b1813	4.674	0.237
b0854	40.6008	1.8987	0.00294312	0.000210045		b1817	57.951	0.186
b0855	0.497552	1.2423	0.00463579	0.000210045		b1818	197.264	0.113
b0856	0.388058	0.91573	0.00340156	0.000210045		b1823	7890.54	0.192
b0859	0.432362	0.62894	0.00308065	0.000210045		b1829	22.639	0.164
b0864	200.156	2.1555	0.00301021	0.000210045		b1831	166.482	0.089
b0865	147.35	2.535	0.00315471	0.000210045		b1846	13.232	0.385
b0866	490.307	0.94803	0.00270394	0.000210045		b1848	75.599	1.242
b0867	2.72275	0.89627	0.0028181	0.000210045		b1851	16.906	0.209
b0868	1.20429	1.3899	0.00331483	0.000210045		b1852	113.158	0.195
b0869	0.614773	1.6033	0.00417615	0.000210045		b1854	118.856	0.096
b0870	93.7508	1.5486	0.00500606	0.000210045		b1855	24.963	0.088
b0871	152.244	3.4414	0.00315471	0.000210045		b1858	8.029	0.201
b0873	1.43956	0.52123	0.00113946	0.000210045		b1862	0.557	2.02
b0876	2.67234	0.6109	0.00331483	0.000210045		b1863	4.108	0.239
b0877	9.97637	1.2397	0.00270394	0.000210045		b1864	162.088	0.121
b0878	0.792844	0.6246	0.00275975	0.000210045		b1866	182.294	0.102
b0879	3.51274	0.66388	0.0028181	0.000210045		b1875	9.311	0.228
b0880	306.298	10.711	0.0009427	0.000210045		b1882	11.765	1.307
b0881	10.8579	10.622	0.00287916	0.000210045		b1886	0.334	5.405
b0882	281.925	6.4621	0.00205584	0.000210045		b1887	0.437	3.125
b0884	1300.9	7.4127	0.00359032	0.000210045		b1891	1.058	1.274
b0886	43.4011	0.76313	0.00301021	0.000210045		b1892	8.244	0.245
b0887	33.7021	0.64082	0.00173287	0.000210045		b1896	43.825	0.192
b0888	504.066	1.5273	0.00315471	0.000210045		b1912	25.135	0.177
b0890	39.6423	1.4897	0.00275975	0.000210045		b1913	9.982	0.116
b0891	108.471	1.9092	0.00391914	0.000210045		b1914	29.111	0.193
b0893	701.494	6.1135	0.00463579	0.000210045		b1916	11.684	0.133
b0894	5.97082	0.43347	0.00250303	0.000210045		b1917	9.903	0.173
b0902	76.9506	1.458	0.00287916	0.000210045		b1919	19.701	0.188
b0903	2621.54	9.1261	0.00218434	0.000210045		b1920	4.901	0.237
b0904	114.656	2.5421	0.00211795	0.000210045		b1946	0.153	11.364
b0905	29.013	1.0935	0.00255018	0.000210045		b1962	1.016	0.8
b0906	0.518202	1.3223	0.00391914	0.000210045		b1967	31.362	0.294
b0907	1716.23	8.3745	0.00596877	0.000210045		b1968	3.461	0.405
b0908	219.141	3.6706	0.00627278	0.000210045		b1969	1.456	0.257
b0910	151.458	1.8176	0.00265051	0.000210045		b1983	47.252	0.23
b0911	2649.13	12.075	0.00294312	0.000210045		b1991	6.713	0.25
b0914	35.5887	1.0512	0.00404336	0.000210045		b2000	2.273	0.157
b0917	185.507	1.181	0.00237225	0.000210045		b2001	1.753	2.632
b0918	97.2072	0.91067	0.00308065	0.000210045		b2007	269.523	0.323
b0921	0.394555	1.2614	0.00294312	0.000210045		b2011	3.146	0.418
b0922	13.4279	0.82932	0.00169286	0.000210045		b2021	20.736	0.167
b0923	53.8522	1.0867	0.00404336	0.000210045		b2026	0.714	1.724
b0924	130.602	1.2016	0.00431842	0.000210045		b2029	0.504	4.348
b0925	23.1826	1.7802	0.00294312	0.000210045		b2032	64.301	0.14
b0927	150.834	2.4572	0.00250303	0.000210045		b2036	192.91	0.132
b0928	1643.42	4.6332	0.00287916	0.000210045		b2040	50.046	0.12
b0929	197.516	24.761	0.00155165	0.000210045		b2042	231.012	0.289
b0930	1232.7	5.056	0.0069881	0.000210045		b2063	6.66	0.298
b0931	103.706	3.727	0.00404336	0.000210045		b2064	1.707	0.427
b0932	365.41	3.5308	0.00569371	0.000210045		b2065	79.14	0.116
b0941	0.176898	0.37762	0.00175368	0.000210045		b2067	2.345	0.735
b0945	285.262	0.64932	0.00265051	0.000210045		b2068	2.002	0.533
b0946	2.85179	2.7435	0.00287916	0.000210045		b2073	0.192	6.757
b0947	58.4916	1.1712	0.00417615	0.000210045		b2074	1.805	0.556
b0948	20.564	0.72247	0.00331483	0.000210045		b2079	12.299	0.11
b0949	45.1796	0.83625	0.00369328	0.000210045		b2085	1.023	0.818
b0951	7.32807	0.71897	0.00208639	0.000210045		b2093	26.326	0.173
b0954	1261.19	2.7895	0.00359032	0.000210045		b2094	38.544	0.131
b0956	50.008	1.3315	0.00221929	0.000210045		b2095	289.881	0.313
b0957	6860.85	143.51	0.00106773	0.000210045		b2096	58.535	0.242
b0958	3.11314	2.2942	0.0028181	0.000210045		b2097	4.555	0.357
b0959	1.33679	0.96929	0.00196984	0.000210045		b2099	0.621	4.762
b0961	76.0498	1.1672	0.00229299	0.000210045		b2114	79.581	0.139
b0962	10.0705	0.85086	0.0025993	0.000210045		b2119	1.142	0.881
b0963	79.2304	1.3149	0.00315471	0.000210045		b2127	13.345	0.203
b0965	279.086	2.6335	0.00146204	0.000210045		b2134	1.067	0.862
b0966	209.655	5.1266	0.00191679	0.000210045		b2137	18.245	0.236
b0967	27.9511	0.62981	0.00270394	0.000210045		b2140	0.114	17.544
b0968	21.6036	1.7913	0.00308065	0.000210045		b2147	11.173	0.164
b0969	2.01279	1.2816	0.00184289	0.000210045		b2155	0.378	4.762
b0970	3.76646	6.4576	0.00463579	0.000210045		b2159	15.691	0.165
b0978	17.7059	0.95	0.00177507	0.000210045		b2168	40.817	0.157
b0989	3.62529	0.80776	0.00250303	0.000210045		b2171	113.635	0.159
b0993	4.02357	0.49689	0.00186681	0.000210045		b2176	9.522	0.159
b1000	284.857	2.2879	0.00447123	0.000210045		b2183	28.718	0.178
b1002	116.204	1.325	0.000823822	0.000210045		b2184	0.844	1.021
b1003	799.583	2.114	0.00102968	0.000210045		b2187	94.827	0.194
b1004	1082.28	11.236	0.0015844	0.000210045		b2207	1.045	0.851
b1010	0.216155	0.70662	0.00208639	0.000210045		b2214	1.135	3.774
b1015	42.3519	0.71351	0.00301021	0.000210045		b2215	0.824	1.294
b1018	342.478	1.1802	0.00596877	0.000210045		b2216	13.419	0.134
b1020	14.5267	3.0738	0.0011094	0.000210045		b2217	368.665	0.111
b1024	4.35613	0.57714	0.00308065	0.000210045		b2218	8.874	0.245
b1027	0.667549	0.40444	0.0025993	0.000210045		b2231	68.835	0.203
b1029	0.246297	0.4938	0.00241417	0.000210045		b2232	18.473	0.139
b1033	218.053	1.1991	0.00359032	0.000210045		b2234	251.1	0.265
b1034	71.5636	1.6178	0.00359032	0.000210045		b2243	0.663	1.98
b1035	229.007	0.97063	0.00359032	0.000210045		b2248	0.444	5
b1037	4.18726	1.049	0.00349324	0.000210045		b2251	2.982	0.362
b1040	23.442	0.99034	0.00265051	0.000210045		b2255	8.168	0.357
b1045	33.3527	2.558	0.00380268	0.000210045		b2261	3.981	0.273
b1046	11.9033	1.0733	0.00404336	0.000210045		b2262	22.182	0.141
b1048	360.427	3.2087	0.00569371	0.000210045		b2264	9.335	0.173
b1049	73.06	0.81057	0.00431842	0.000210045		b2266	390.765	0.647
b1051	108.455	7.195	0.00186681	0.000210045		b2267	2.175	0.447
b1053	0.574979	0.74536	0.00191679	0.000210045		b2283	39.583	0.088
b1054	0.302377	1.0966	0.00205584	0.000210045		b2284	9.227	0.459
b1055	37.812	1.6245	0.00481352	0.000210045		b2285	70.378	0.087
b1056	50.3851	2.2253	0.00169286	0.000210045		b2286	32.453	0.112
b1059	84.7358	0.98897	0.00308065	0.000210045		b2287	46.786	0.161
b1061	7.55526	1.2579	0.0028181	0.000210045		b2288	109.877	0.08
b1062	1177.09	3.9945	0.00186681	0.000210045		b2290	25.141	0.212
b1063	28.1184	1.7839	0.00380268	0.000210045		b2293	0.806	4.115
b1066	12.6461	3.6301	0.00417615	0.000210045		b2296	201.673	0.109
b1067	494.005	1.3122	0.00237225	0.000210045		b2297	62.472	0.127
b1068	21.8269	1.2201	0.00241417	0.000210045		b2299	38.871	0.1
b1069	4.7938	2.0634	0.00250303	0.000210045		b2300	41.285	0.196
b1072	12.9247	0.82702	0.00196984	0.000210045		b2301	36.765	0.253
b1078	9.53649	0.51228	0.0025993	0.000210045		b2309	2.428	0.349
b1080	2.02084	1.6211	0.0017126	0.000210045		b2310	1.631	0.99
b1081	0.257388	0.56448	0.00229299	0.000210045		b2311	36.02	0.2
b1082	8.65564	0.81225	0.00211795	0.000210045		b2314	0.69	1.096
b1083	39.082	0.632	0.00184289	0.000210045		b2315	15.213	0.163
b1085	1.13882	2.4863	0.00255018	0.000210045		b2318	5.627	0.189
b1086	24.8893	1.5168	0.00241417	0.000210045		b2323	162.983	0.158
b1087	76.3909	4.519	0.00391914	0.000210045		b2341	2.199	0.402
b1088	97.6238	9.8015	0.00181965	0.000210045		b2349	3.601	0.218
b1089	2830.56	13.623	0.00229299	0.000210045		b2366	1.887	0.743
b1090	34.3625	2.2579	0.00359032	0.000210045		b2370	5.08	5
b1091	821.25	2.4351	0.00500606	0.000210045		b2373	2.869	0.595
b1092	1087.98	4.3109	0.00417615	0.000210045		b2384	0.918	1.681
b1093	828.349	6.6024	0.00233188	0.000210045		b2385	0.062	24.39
b1094	6378.67	18.328	0.00184289	0.000210045		b2409	2.465	0.347
b1097	2.91536	0.69641	0.00463579	0.000210045		b2411	22.029	0.132
b1098	37.1154	1.1851	0.00315471	0.000210045		b2421	10.097	0.189
b1099	11.5167	1.0703	0.00417615	0.000210045		b2426	8.279	0.307
b1100	36.5192	1.8519	0.0025993	0.000210045		b2428	4.785	0.475
b1101	437.579	2.1795	0.00233188	0.000210045		b2436	12.758	0.159
b1102	48.2751	3.2445	0.00627278	0.000210045		b2441	6.341	0.274
b1103	778.675	3.2199	0.00265051	0.000210045		b2443	0.177	10.101
b1104	11.6563	1.8674	0.0025993	0.000210045		b2458	0.168	8.696
b1105	21.4895	2.0392	0.00315471	0.000210045		b2459	0.707	1.387
b1106	19.7136	1.0733	0.00233188	0.000210045		b2463	46.601	0.194
b1107	16.5324	1.2218	0.00404336	0.000210045		b2465	77.395	0.213
b1108	238.619	3.4319	0.0028181	0.000210045		b2467	14.4	0.347
b1109	450.184	0.97131	0.00369328	0.000210045		b2474	2.615	0.337
b1110	12.1735	0.475	0.00241417	0.000210045		b2478	1.106	0.82
b1111	1.73238	1.115	0.00294312	0.000210045		b2496	12.201	0.373
b1112	19.2012	0.68968	0.00250303	0.000210045		b2501	27.721	0.207
b1113	1.67224	0.77701	0.00250303	0.000210045		b2507	335.577	6.452
b1114	47.2235	0.87115	0.00463579	0.000210045		b2511	23.971	0.161
b1116	10.4065	0.77755	0.00287916	0.000210045		b2514	75.695	0.1
b1117	118.492	2.1886	0.00160138	0.000210045		b2515	39.344	0.117
b1118	1.02163	1.0367	0.00294312	0.000210045		b2516	12.797	0.178
b1119	20.4561	1.4763	0.00315471	0.000210045		b2517	27.658	0.17
b1120	32.6847	3.6553	0.0028181	0.000210045		b2518	178.237	0.137
b1123	327.303	4.7667	0.00250303	0.000210045		b2520	0.716	2.222
b1124	68.9418	2.1287	0.00196984	0.000210045		b2523	49.951	0.127
b1125	4.41922	0.96193	0.00255018	0.000210045		b2529	462.18	0.188
b1126	56.8115	1.0973	0.0028181	0.000210045		b2530	826.119	0.145
b1127	128.99	1.4369	0.0025993	0.000210045		b2547	1.44	2.985
b1128	150.767	1.6935	0.00481352	0.000210045		b2551	1640.45	0.105
b1129	14.0719	0.90438	0.00129277	0.000210045		b2553	83.224	0.11
b1130	449.142	4.2047	0.00369328	0.000210045		b2554	9.277	0.155
b1131	728.691	2.914	0.00340156	0.000210045		b2557	39.44	0.149
b1132	31.8593	2.1795	0.00481352	0.000210045		b2559	10.129	0.239
b1133	253.444	2.0936	0.00245773	0.000210045		b2563	11.815	0.175
b1134	7.21411	0.95993	0.00270394	0.000210045		b2565	0.286	6.25
b1135	2.41944	1.5326	0.0025993	0.000210045		b2566	0.779	1.399
b1136	4673.77	16.901	0.00245773	0.000210045		b2567	69.417	0.186
b1141	2.50367	6.0629	0.00165488	0.000210045		b2569	64.087	0.109
b1154	0.605074	3.1821	0.00155165	0.000210045		b2579	119.553	0.322
b1161	0.704597	0.55826	0.00218434	0.000210045		b2580	14.487	0.136
b1162	12.3957	3.1844	0.00481352	0.000210045		b2581	17.936	0.146
b1163	9.86626	1.6403	0.00521535	0.000210045		b2584	11.377	0.181
b1164	1.11707	1.0425	0.00241417	0.000210045		b2585	94.049	0.146
b1165	4.4433	0.80107	0.00211795	0.000210045		b2592	115.102	0.172
b1168	1.01692	0.59502	0.00129277	0.000210045		b2594	21.145	0.144
b1174	840.612	2.2532	0.00359032	0.000210045		b2597	555.169	0.151
b1175	677.206	4.7338	0.0069881	0.000210045		b2600	12.826	0.183
b1176	17.4022	3.9889	0.00544366	0.000210045		b2615	16.726	0.153
b1178	444.578	8.8458	0.00153585	0.000210045		b2616	11.842	1.342
b1180	8.47727	1.4784	0.00287916	0.000210045		b2620	14.608	0.143
b1185	49.4535	1.5922	0.0028181	0.000210045		b2627	0.616	1.481
b1186	141.744	1.2016	0.00225548	0.000210045		b2628	2.996	0.377
b1187	96.9849	1.1925	0.00323266	0.000210045		b2661	35.302	0.193
b1189	35.1795	1.337	0.00431842	0.000210045		b2667	20.164	0.151
b1190	21.4286	1.071	0.00481352	0.000210045		b2668	76.627	0.133
b1191	19.8029	0.55248	0.00211795	0.000210045		b2673	72.6	0.524
b1192	7.09446	1.238	0.00229299	0.000210045		b2688	24.934	0.125
b1194	74.0144	0.71698	0.00215058	0.000210045		b2690	14.264	0.168
b1198	71.221	1.2125	0.00417615	0.000210045		b2696	473.979	0.162
b1199	87.5156	1.1431	0.00301021	0.000210045		b2697	86.147	0.127
b1201	0.598038	0.66434	0.00331483	0.000210045		b2701	0.157	8
b1203	315.053	1.2959	0.00447123	0.000210045		b2717	11.311	0.217
b1204	76.7882	0.48835	0.00308065	0.000210045		b2721	1.628	1.087
b1208	9.97063	1.5746	0.00287916	0.000210045		b2725	2.634	0.741
b1210	53.4066	0.54867	0.00140859	0.000210045		b2726	1.855	0.816
b1213	0.535148	0.68825	0.00233188	0.000210045		b2727	3.38	0.314
b1214	4.86232	1.7703	0.00275975	0.000210045		b2728	2.249	0.309
b1215	1287.13	2.3086	0.00308065	0.000210045		b2729	3.857	0.238
b1216	3.74746	1.1408	0.00233188	0.000210045		b2730	0.307	3.03
b1217	26.1299	11.802	0.00205584	0.000210045		b2745	9.883	0.217
b1218	0.432409	2.0321	0.00225548	0.000210045		b2746	36.76	0.195
b1219	266.068	0.78133	0.00218434	0.000210045		b2751	3.897	0.901
b1221	356.96	1.6713	0.00287916	0.000210045		b2755	2.352	0.847
b1226	5.71521	0.37501	0.00229299	0.000210045		b2765	18.614	0.269
b1227	3.45592	0.54186	0.00221929	0.000210045		b2774	0.371	3.058
b1232	309.404	2.1916	0.00417615	0.000210045		b2776	1.077	1.081
b1233	14.3801	2.4967	0.00287916	0.000210045		b2777	23.48	0.155
b1234	16.8956	1.2623	0.00331483	0.000210045		b2779	567.312	0.109
b1235	0.357662	1.7925	0.00500606	0.000210045		b2786	2.179	0.641
b1236	386.025	1.6656	0.00255018	0.000210045		b2793	11.303	0.168
b1237	7476.97	7.9668	0.00359032	0.000210045		b2798	4.156	0.244
b1238	12.384	1.021	0.00241417	0.000210045		b2803	11.823	0.192
b1241	2038.84	16.325	0.00205584	0.000210045		b2804	5.008	0.394
b1243	2334.88	10.755	0.00143474	0.000210045		b2810	10.741	0.182
b1244	75.2476	1.8013	0.00417615	0.000210045		b2813	1.732	0.438
b1245	35.0583	0.92916	0.00369328	0.000210045		b2819	4.761	0.223
b1246	45.9503	1.071	0.00369328	0.000210045		b2820	0.607	1.37
b1248	17.3291	1.8289	0.00340156	0.000210045		b2827	46.834	0.181
b1249	13.1031	1.879	0.00301021	0.000210045		b2830	35.789	0.164
b1250	43.1643	1.1408	0.00265051	0.000210045		b2831	1.131	0.816
b1251	1375.06	3.6	0.00211795	0.000210045		b2838	11.292	0.24
b1252	72.5702	4.1554	0.00331483	0.000210045		b2843	1.355	1.227
b1255	45.008	1.057	0.00301021	0.000210045		b2844	9.613	0.249
b1258	63.517	1.8974	0.000880187	0.000210045		b2865	0.335	8.696
b1260	1659.72	24.42	0.00250303	0.000210045		b2866	1.087	1.247
b1261	1137.41	19.253	0.00447123	0.000210045		b2869	1.041	1.471
b1262	149.527	16.795	0.00544366	0.000210045		b2873	0.859	1.852
b1263	138.388	10.267	0.00627278	0.000210045		b2874	4.488	1.709
b1264	133.509	15.595	0.00569371	0.000210045		b2875	1.281	1.29
b1266	14.8487	2.0835	0.00323266	0.000210045		b2887	0.572	6.667
b1267	140.339	1.6438	0.00359032	0.000210045		b2888	1.503	1.835
b1269	98.5128	0.9586	0.0028181	0.000210045		b2890	118.608	0.162
b1270	32.3239	0.73969	0.00369328	0.000210045		b2892	4.998	0.234
b1271	22.8577	1.279	0.00315471	0.000210045		b2893	1.016	0.823
b1272	205.15	2.0835	0.0028181	0.000210045		b2903	89.275	0.201
b1273	417.553	6.7458	0.00237225	0.000210045		b2905	40.084	0.211
b1274	134.84	1.7053	0.00404336	0.000210045		b2906	22.93	0.197
b1275	128.743	2.1795	0.00380268	0.000210045		b2907	12.71	0.135
b1276	247.388	1.2959	0.00447123	0.000210045		b2908	103.99	0.211
b1277	124.832	1.9106	0.00431842	0.000210045		b2909	42.661	0.139
b1279	105.558	2.8442	0.00202626	0.000210045		b2912	3.221	0.264
b1280	22.6807	1.2406	0.00301021	0.000210045		b2916	33.368	0.25
b1281	57.0971	0.87176	0.00221929	0.000210045		b2920	0.379	4.348
b1282	22.3964	1.2535	0.0015844	0.000210045		b2922	2.968	0.285
b1283	1611.65	5.5867	0.00137136	0.000210045		b2925	676.369	0.125
b1284	26.6077	1.904	0.00294312	0.000210045		b2926	564.396	0.151
b1285	0.694543	1.2932	0.0028181	0.000210045		b2935	290.091	0.195
b1286	231.127	1.6841	0.00544366	0.000210045		b2942	347.042	0.127
b1287	3.78509	2.0392	0.00294312	0.000210045		b2944	2.825	0.627
b1288	1679.76	4.4537	0.00175368	0.000210045		b2948	25.114	0.186
b1291	1.49437	1.7351	0.00208639	0.000210045		b2949	12.473	0.22
b1294	4.15636	1.0592	0.00340156	0.000210045		b2951	19.544	0.195
b1295	56.9127	1.21	0.00225548	0.000210045		b2954	41.471	0.157
b1300	2.23102	0.49346	0.00179705	0.000210045		b2955	8.838	0.213
b1301	0.265357	1.521	0.000834344	0.000210045		b2960	30.843	0.163
b1304	202.435	0.66434	0.00149057	0.000210045		b2961	7.027	0.18
b1306	1.00975	1.1439	0.00287916	0.000210045		b2962	187.667	0.1
b1308	735.089	0.66757	0.00265051	0.000210045		b2965	3.562	0.245
b1309	0.396101	0.34056	0.00265051	0.000210045		b2971	1.701	0.505
b1315	1.61635	0.50035	0.00237225	0.000210045		b2976	17.56	0.255
b1320	3.17038	0.35651	0.00233188	0.000210045		b2993	4.163	0.276
b1322	25.775	0.62201	0.00205584	0.000210045		b3003	16.686	0.282
b1323	22.9026	1.4641	0.00369328	0.000210045		b3011	5.143	0.604
b1324	4678.16	13.114	0.00134779	0.000210045		b3019	25.585	0.156
b1325	10.1902	2.1067	0.00569371	0.000210045		b3030	9.1	0.353
b1329	55.7942	0.67924	0.00215058	0.000210045		b3041	178.463	0.124
b1330	46.7266	0.77755	0.00241417	0.000210045		b3053	12.918	0.152
b1331	0.296251	0.68873	0.00160138	0.000210045		b3054	20.325	0.159
b1344	10.9318	1.457	0.00250303	0.000210045		b3056	13.597	0.176
b1345	0.182031	0.57475	0.00250303	0.000210045		b3060	0.682	1.186
b1355	0.39959	0.99034	0.00196984	0.000210045		b3064	1.454	0.409
b1356	21.3427	2.5829	0.00211795	0.000210045		b3071	77.963	0.478
b1360	1.07494	0.55633	0.0012333	0.000210045		b3073	12.881	0.264
b1370	0.291726	0.63994	0.000740051	0.000210045		b3074	0.964	1.681
b1372	4.3331	0.46233	0.00167362	0.000210045		b3091	2.327	0.719
b1374	5.57442	0.6364	0.0016366	0.000210045		b3098	424.162	0.473
b1376	585.331	2.178	0.00241417	0.000210045		b3102	3.062	3.279
b1378	33.1855	0.87357	0.00331483	0.000210045		b3105	29.924	0.152
b1379	5.32876	2.082	0.00250303	0.000210045		b3115	0.222	6.061
b1380	172.534	1.9889	0.00229299	0.000210045		b3124	2.461	0.426
b1381	0.727623	0.48498	0.00218434	0.000210045		b3126	1.704	0.837
b1402	4.64563	0.29586	0.00544366	0.000210045		b3146	12.601	0.247
b1403	0.223829	0.51228	0.00380268	0.000210045		b3147	3.57	0.541
b1404	2.75444	0.34676	0.00194291	0.000210045		b3148	0.838	1.923
b1412	97.582	1.5834	0.00229299	0.000210045		b3159	0.556	3.021
b1413	21.4744	1.3361	0.0017126	0.000210045		b3162	72.605	0.147
b1414	122.093	1.9848	0.00308065	0.000210045		b3163	4.596	0.266
b1415	606.825	0.77539	0.00221929	0.000210045		b3164	938.13	0.162
b1418	3.37048	2.5421	0.0016366	0.000210045		b3167	83.677	0.131
b1421	8.25983	0.45063	0.00152041	0.000210045		b3169	463.217	0.102
b1422	4.69909	1.9372	0.00431842	0.000210045		b3170	44.951	0.113
b1429	3.92565	0.90501	0.00308065	0.000210045		b3172	38.07	0.177
b1430	134.76	1.2431	0.00177507	0.000210045		b3176	146.558	0.645
b1431	72.3702	4.2634	0.00287916	0.000210045		b3178	83.183	0.085
b1434	4.39747	0.7521	0.00153585	0.000210045		b3179	10.389	0.264
b1435	11.0614	0.45597	0.00194291	0.000210045		b3180	136.661	0.146
b1440	26.4012	0.78404	0.00221929	0.000210045		b3182	1.177	1.036
b1446	197.389	2.5527	0.0028181	0.000210045		b3183	37.007	0.134
b1448	11.2057	2.1585	0.00331483	0.000210045		b3189	50.691	0.168
b1449	66.5411	1.8817	0.00323266	0.000210045		b3190	102.55	0.104
b1450	6.16857	1.0989	0.00275975	0.000210045		b3191	23.886	0.17
b1452	1195.58	6.575	0.00179705	0.000210045		b3192	2.133	0.503
b1453	0.931747	0.62633	0.0028181	0.000210045		b3197	15.163	0.26
b1454	2.52828	0.89627	0.00481352	0.000210045		b3198	36.695	0.188
b1460	3.8354	0.23117	0.00144824	0.000210045		b3202	42.382	0.154
b1461	56.6336	2.7321	0.0028181	0.000210045		b3203	273.582	0.14
b1469	4.94863	1.215	0.00215058	0.000210045		b3205	39.178	0.12
b1474	0.518928	0.60374	0.00184289	0.000210045		b3210	55.757	0.093
b1478	1.77987	4.9314	0.000560453	0.000210045		b3211	0.233	11.765
b1479	168.438	2.0434	0.00431842	0.000210045		b3212	174.805	0.108
b1482	1321.19	21.948	0.00173287	0.000210045		b3213	277.748	0.24
b1483	2.55834	1.522	0.0011971	0.000210045		b3223	6.814	0.252
b1485	4.90261	0.53292	0.00191679	0.000210045		b3228	45.473	0.111
b1486	2.60929	0.47107	0.00250303	0.000210045		b3229	240.998	0.138
b1489	0.299548	0.85916	0.00569371	0.000210045		b3239	14.881	0.2
b1490	0.397731	1.9917	0.00404336	0.000210045		b3244	89.684	0.07
b1491	0.378446	1.0943	0.00275975	0.000210045		b3251	210.659	0.184
b1492	288.37	6.6668	0.00155165	0.000210045		b3252	7.66	0.226
b1493	1010.56	10.317	0.00118844	0.000210045		b3259	11.378	0.192
b1513	0.670245	0.83683	0.00177507	0.000210045		b3279	98.71	0.091
b1517	12.8955	0.51943	0.00250303	0.000210045		b3281	13.721	0.192
b1524	1.51899	0.74484	0.00308065	0.000210045		b3282	10.37	0.131
b1525	15.6034	0.5688	0.00275975	0.000210045		b3287	52.034	0.137
b1526	3.17287	0.9025	0.00229299	0.000210045		b3288	25.687	0.115
b1534	37.6413	1.2995	0.00139592	0.000210045		b3303	1047.08	0.188
b1535	6.99033	0.98555	0.00331483	0.000210045		b3339	3350.19	0.147
b1538	173.399	2.166	0.0028181	0.000210045		b3340	316.368	0.144
b1539	591.639	2.9039	0.00255018	0.000210045		b3343	4.093	0.249
b1540	36.91	1.0563	0.00294312	0.000210045		b3344	5.735	0.163
b1544	23.4949	0.87176	0.00265051	0.000210045		b3345	0.981	1.015
b1546	1.71295	0.3324	0.00221929	0.000210045		b3347	3.937	0.271
b1556	3.6682	0.40584	0.00308065	0.000210045		b3349	482.605	0.167
b1563	39.369	0.97265	0.00199761	0.000210045		b3353	0.882	2.778
b1564	40.9029	1.244	0.00250303	0.000210045		b3355	10.524	0.205
b1570	0.727333	3.1037	0.00380268	0.000210045		b3362	30.78	0.089
b1581	0.356652	0.32354	0.00165488	0.000210045		b3375	5.759	0.232
b1583	1.87225	3.668	0.00417615	0.000210045		b3379	1.057	1.198
b1584	32.8386	1.3519	0.00287916	0.000210045		b3384	125.146	0.097
b1585	0.609521	0.80107	0.00241417	0.000210045		b3387	8.907	0.167
b1586	65.9414	0.93433	0.00315471	0.000210045		b3389	31.075	0.124
b1589	4.9567	0.91637	0.00173287	0.000210045		b3396	1.429	0.775
b1593	191.514	1.3287	0.00255018	0.000210045		b3399	16.216	0.287
b1594	1.12063	0.81847	0.00229299	0.000210045		b3400	8.654	0.136
b1597	9.82566	0.86454	0.00194291	0.000210045		b3401	81.892	0.116
b1598	1.25231	1.4773	0.00205584	0.000210045		b3405	80.769	0.137
b1602	486.466	1.7851	0.00245773	0.000210045		b3408	150.981	0.12
b1603	274.719	2.5544	0.00215058	0.000210045		b3414	311.312	0.097
b1604	319.281	3.9477	0.00596877	0.000210045		b3416	15.864	0.162
b1607	4.6523	1.6438	0.00308065	0.000210045		b3417	8.255	0.223
b1608	3.67941	1.6335	0.00315471	0.000210045		b3426	70.686	0.154
b1613	242.385	1.4201	0.00340156	0.000210045		b3428	57.187	0.102
b1614	87.2754	3.7974	0.00544366	0.000210045		b3430	1.458	0.82
b1618	4.69399	0.94083	0.00202626	0.000210045		b3447	3.027	0.279
b1620	2.88396	0.50069	0.00113946	0.000210045		b3453	0.661	1.88
b1621	0.763864	0.67736	0.00301021	0.000210045		b3460	8.034	0.167
b1623	114.905	0.80107	0.00331483	0.000210045		b3462	28.608	0.127
b1624	29.1561	2.4301	0.00404336	0.000210045		b3465	14.486	0.21
b1625	57.956	0.79059	0.00270394	0.000210045		b3469	5.889	0.371
b1629	13.6938	0.79059	0.00417615	0.000210045		b3470	10.855	0.219
b1630	0.611474	2.0209	0.00323266	0.000210045		b3472	5.115	0.259
b1634	81.8595	0.56527	0.00169286	0.000210045		b3478	1.086	1.642
b1635	238.562	5.0771	0.00323266	0.000210045		b3479	3.175	0.608
b1636	62.3459	1.3342	0.00391914	0.000210045		b3480	3.69	0.305
b1637	534.711	1.9862	0.00596877	0.000210045		b3481	21.956	0.237
b1638	195.035	1.5659	0.00315471	0.000210045		b3487	0.612	3.39
b1640	13.1338	1.7279	0.00331483	0.000210045		b3499	8.781	0.208
b1641	734.317	7.2	0.00189143	0.000210045		b3500	1.478	1.163
b1642	380.949	2.3118	0.00349324	0.000210045		b3503	15.129	0.227
b1645	1.41747	0.49449	0.00250303	0.000210045		b3509	7.761	0.16
b1646	96.6705	4.0362	0.00152041	0.000210045		b3510	21.035	0.271
b1647	31.9241	1.5648	0.00349324	0.000210045		b3512	133.248	0.238
b1648	18.3365	1.0785	0.00167362	0.000210045		b3513	0.875	2.174
b1651	279.059	6.4041	0.00294312	0.000210045		b3517	674.735	0.362
b1652	22.763	0.91955	0.00202626	0.000210045		b3526	20.488	0.226
b1653	6.30088	0.6233	0.00315471	0.000210045		b3527	0.852	2.41
b1654	1401.05	2.5421	0.00315471	0.000210045		b3530	2.848	1.802
b1655	2.86497	1.1127	0.00294312	0.000210045		b3536	0.564	3.279
b1656	1337.66	0.51692	0.00150532	0.000210045		b3538	0.322	7.143
b1657	78.2903	0.53403	0.00229299	0.000210045		b3544	0.294	3.546
b1658	259.091	1.9426	0.00349324	0.000210045		b3553	53.84	0.129
b1659	2.65042	0.71598	0.00225548	0.000210045		b3554	0.202	9.901
b1661	155.277	10.52	0.00137136	0.000210045		b3556	714.6	0.243
b1663	19.9108	0.86214	0.00349324	0.000210045		b3574	19.032	0.189
b1664	2.48688	3.0483	0.00500606	0.000210045		b3581	7.154	0.321
b1667	595.114	3.6175	0.00147615	0.000210045		b3586	2.289	0.425
b1668	18.2436	1.1892	0.00431842	0.000210045		b3588	11.944	0.282
b1672	0.429336	1.7789	0.00153585	0.000210045		b3590	7.13	0.207
b1675	30.2561	1.1188	0.00202626	0.000210045		b3594	6.123	0.481
b1677	1494.64	53.892	0.00101186	0.000210045		b3602	38.285	0.117
b1678	142.498	3.2558	0.00287916	0.000210045		b3605	10.901	0.268
b1679	3.72591	3.5628	0.00331483	0.000210045		b3606	4.354	0.528
b1680	121.174	5.649	0.00627278	0.000210045		b3608	26.034	0.134
b1681	52.2038	5.0385	0.00789418	0.000210045		b3609	672.937	0.159
b1682	368.605	5.5213	0.00500606	0.000210045		b3611	12.9	0.171
b1683	45.8697	8.3919	0.00741282	0.000210045		b3612	102.283	0.101
b1684	60.0146	6.2506	0.00544366	0.000210045		b3617	23.183	0.227
b1685	355.415	38.586	0.0017126	0.000210045		b3618	11.33	0.168
b1686	31.5089	1.8075	0.00431842	0.000210045		b3619	147.463	0.129
b1691	0.668251	0.60584	0.00194291	0.000210045		b3633	10.62	0.176
b1693	59.5948	1.834	0.00199761	0.000210045		b3635	1.208	0.893
b1694	5.2584	0.58601	0.00177507	0.000210045		b3639	17.072	0.885
b1695	4.31995	0.98966	0.00155165	0.000210045		b3640	119.921	0.119
b1697	2.47805	0.50208	0.00255018	0.000210045		b3648	39.269	0.105
b1699	0.249906	0.62546	0.00199761	0.000210045		b3649	658.288	0.121
b1702	385.137	0.78622	0.00225548	0.000210045		b3650	29.004	0.108
b1703	110.851	1.3268	0.00391914	0.000210045		b3652	6.894	0.231
b1704	177.96	2.1916	0.00359032	0.000210045		b3655	1.829	1.361
b1705	25.2113	1.7752	0.00245773	0.000210045		b3661	2.178	0.901
b1706	9.77711	3.3729	0.00627278	0.000210045		b3671	14.499	0.165
b1708	3.26299	1.2746	0.00380268	0.000210045		b3676	0.675	3.356
b1709	0.678346	1.6958	0.0025993	0.000210045		b3686	15.185	3.774
b1710	210.253	3.3753	0.0012524	0.000210045		b3687	217.956	0.436
b1712	1928.3	9.1641	0.00194291	0.000210045		b3689	12.309	0.281
b1713	486.117	5.0841	0.00323266	0.000210045		b3699	147.49	0.171
b1714	635.628	5.9094	0.00417615	0.000210045		b3702	27.88	0.177
b1716	3291.39	5.6804	0.00137136	0.000210045		b3704	30.117	0.144
b1717	1737.99	12.588	0.00131414	0.000210045		b3706	159.266	6.623
b1718	2222.49	10.815	0.00340156	0.000210045		b3708	351.358	0.155
b1723	147.652	3.3012	0.00167362	0.000210045		b3713	9.297	0.475
b1725	93.4576	3.249	0.00218434	0.000210045		b3723	1.333	1.235
b1726	26.3487	1.9332	0.00340156	0.000210045		b3725	214.905	0.147
b1727	93.3856	1.2544	0.00369328	0.000210045		b3727	175.447	0.125
b1729	4.24943	1.2354	0.00265051	0.000210045		b3728	38.587	0.113
b1731	9.94073	1.795	0.00215058	0.000210045		b3730	42.07	0.246
b1732	202.175	4.2428	0.00215058	0.000210045		b3731	0.15	7.692
b1737	0.748206	1.4641	0.00101186	0.000210045		b3732	685.856	0.117
b1739	1472.64	10.382	0.00160138	0.000210045		b3733	66.565	0.107
b1743	340.679	0.80107	0.00161877	0.000210045		b3734	369.139	0.145
b1745	5.76732	1.049	0.000947603	0.000210045		b3735	91.026	0.111
b1746	10.9836	0.98418	0.00199761	0.000210045		b3740	12.989	0.216
b1747	5.7513	0.49586	0.00241417	0.000210045		b3743	78.409	0.093
b1748	55.135	0.44969	0.00225548	0.000210045		b3745	2.448	0.427
b1749	130.732	0.90188	0.00173287	0.000210045		b3746	12.96	0.178
b1754	0.388899	0.67549	0.00315471	0.000210045		b3751	0.22	15.625
b1761	1470.13	4.9726	0.00521535	0.000210045		b3771	17.82	0.199
b1762	0.307132	0.63069	0.00218434	0.000210045		b3772	10.817	0.25
b1763	9.43328	1.0526	0.00521535	0.000210045		b3775	7.764	0.272
b1764	490.282	1.9359	0.00349324	0.000210045		b3778	3.292	0.289
b1765	539.515	2.528	0.00369328	0.000210045		b3779	28.837	0.094
b1767	40.2925	1.6483	0.00359032	0.000210045		b3780	41.154	0.151
b1768	65.4992	1.0324	0.00308065	0.000210045		b3781	375.299	0.155
b1773	2.30356	1.2466	0.00229299	0.000210045		b3783	2165.11	0.114
b1778	271.918	2.6629	0.00205584	0.000210045		b3802	1.869	0.509
b1779	12772.5	38.854	0.00191679	0.000210045		b3803	5.416	0.332
b1780	327.027	2.0849	0.00255018	0.000210045		b3807	52.261	0.123
b1781	1.06059	1.0673	0.00340156	0.000210045		b3809	34.124	0.217
b1782	83.917	2.9485	0.00175368	0.000210045		b3810	8.241	0.306
b1783	102.117	8.0167	0.00139592	0.000210045		b3813	20.437	0.113
b1784	5.40081	6.6807	0.00275975	0.000210045		b3816	30.977	0.104
b1787	16.1757	1.1345	0.0025993	0.000210045		b3821	2.796	0.428
b1792	184.436	0.86694	0.00241417	0.000210045		b3822	1.937	0.59
b1794	4.76864	1.1305	0.00202626	0.000210045		b3825	8.065	0.541
b1799	4.28307	0.44473	0.00194291	0.000210045		b3832	7.744	0.321
b1800	9.54775	0.71997	0.00270394	0.000210045		b3833	0.356	6.061
b1805	2.96247	0.38369	0.00229299	0.000210045		b3836	297.63	0.179
b1807	25.7921	0.60207	0.00144824	0.000210045		b3838	28.014	0.134
b1809	491.722	3.0674	0.00250303	0.000210045		b3845	2.905	0.563
b1810	6.90497	1.7303	0.00156783	0.000210045		b3846	2.077	0.897
b1812	2.12598	0.90501	0.00104199	0.000210045		b3847	49.867	0.105
b1813	6.23471	1.429	0.00255018	0.000210045		b3848	5.899	0.155
b1814	55.6319	0.43709	0.00287916	0.000210045		b3856	2.805	0.461
b1815	0.752776	0.53887	0.00250303	0.000210045		b3857	4.406	0.284
b1816	2.1456	0.59173	0.00391914	0.000210045		b3858	32.459	0.221
b1817	804.77	2.3801	0.000830798	0.000210045		b3860	8.972	0.162
b1819	163.467	1.5063	0.00167362	0.000210045		b3863	40.704	0.123
b1822	5.56849	1.0563	0.00301021	0.000210045		b3866	95.463	0.097
b1823	14380.7	10.14	0.00215058	0.000210045		b3867	10.046	0.188
b1825	2.33969	1.0644	0.00245773	0.000210045		b3869	27.489	0.227
b1827	63.553	1.238	0.00323266	0.000210045		b3871	89.635	0.096
b1828	3.81135	0.97265	0.00140859	0.000210045		b3878	0.297	11.628
b1829	156.095	1.2058	0.00404336	0.000210045		b3885	31.3	0.129
b1830	24.7415	1.1423	0.00431842	0.000210045		b3887	8.308	0.183
b1831	789.42	1.7814	0.00380268	0.000210045		b3888	21.438	0.158
b1832	154.647	2.035	0.00340156	0.000210045		b3895	5.521	0.24
b1833	2.89536	0.70417	0.00189143	0.000210045		b3898	0.372	9.434
b1834	0.131042	0.69979	0.00349324	0.000210045		b3910	10.19	0.272
b1835	0.197008	0.68729	0.00229299	0.000210045		b3912	33.164	0.204
b1836	344.094	6.7928	0.000928366	0.000210045		b3916	125.932	0.171
b1839	13.2181	0.6552	0.00265051	0.000210045		b3919	767.928	0.128
b1840	0.800329	0.97806	0.00294312	0.000210045		b3928	545.308	1.081
b1841	8.98891	1.5508	0.0025993	0.000210045		b3929	1.387	0.948
b1842	3.2284	1.8013	0.00245773	0.000210045		b3931	150.698	0.167
b1843	1.8254	0.90375	0.00139592	0.000210045		b3938	96.378	0.422
b1846	126.208	0.53329	0.00250303	0.000210045		b3939	21.535	0.292
b1847	15.2704	2.0806	0.00255018	0.000210045		b3940	45.356	0.128
b1848	159.521	1.2329	0.00275975	0.000210045		b3942	16.233	0.21
b1849	528.916	1.1551	0.00265051	0.000210045		b3945	10.768	0.31
b1850	1204.25	0.74742	0.00153585	0.000210045		b3950	5.587	0.482
b1851	28.1732	0.52232	0.00177507	0.000210045		b3951	2.462	0.571
b1852	570.739	1.8921	0.00301021	0.000210045		b3956	14.585	2.353
b1853	2.17512	0.88884	0.00275975	0.000210045		b3957	12.742	0.202
b1854	619.92	1.8088	0.00189143	0.000210045		b3961	79.076	0.131
b1855	26.1654	1.1884	0.00340156	0.000210045		b3963	23.345	0.141
b1857	1554.23	20.563	0.00391914	0.000210045		b3965	26.233	0.175
b1858	17.9479	2.7798	0.00349324	0.000210045		b3967	13.395	0.169
b1859	17.5301	1.815	0.00331483	0.000210045		b3972	18.166	0.141
b1860	24.2343	2.2161	0.00270394	0.000210045		b3973	9.329	0.194
b1861	79.8584	0.8827	0.00233188	0.000210045		b3980	2202.79	0.176
b1863	5.4619	0.97333	0.00308065	0.000210045		b3987	516.058	0.166
b1864	532.258	1.7752	0.00349324	0.000210045		b3996	9.851	0.171
b1866	863.258	2.0083	0.00380268	0.000210045		b3997	40.279	0.128
b1867	110.198	1.5369	0.00245773	0.000210045		b3998	5.986	0.476
b1870	11.3349	1.4928	0.00380268	0.000210045		b3999	31.944	0.158
b1871	7.5722	0.48869	0.00189143	0.000210045		b4000	940.878	0.104
b1874	143.072	1.0154	0.00225548	0.000210045		b4003	1.041	1.481
b1875	32.0129	1.9212	0.00250303	0.000210045		b4017	2.384	0.425
b1876	97.4357	1.295	0.00369328	0.000210045		b4021	3.964	0.42
b1879	8.4247	0.33588	0.00117993	0.000210045		b4025	168.502	0.138
b1880	2.37051	1.4753	0.00184289	0.000210045		b4035	96.891	0.157
b1894	0.468745	0.45533	0.00173287	0.000210045		b4039	5.586	0.243
b1896	112.489	3.7555	0.00569371	0.000210045		b4041	41.199	0.159
b1900	1.88356	0.36023	0.00275975	0.000210045		b4045	150.506	0.177
b1902	3.59459	0.73458	0.00229299	0.000210045		b4051	39.459	0.15
b1907	0.633562	1.6713	0.00229299	0.000210045		b4052	34.033	0.159
b1908	134.602	1.8442	0.00463579	0.000210045		b4053	8.011	0.233
b1912	162.167	1.1243	0.00241417	0.000210045		b4056	42.617	0.181
b1913	16.6248	0.65656	0.00447123	0.000210045		b4058	4.904	0.416
b1914	164.577	1.9225	0.00417615	0.000210045		b4084	2.208	0.619
b1916	12.8071	2.2501	0.0028181	0.000210045		b4087	0.486	4.082
b1919	283.176	0.80274	0.00225548	0.000210045		b4090	6.254	0.311
b1920	837.89	4.1296	0.0025993	0.000210045		b4092	4.826	0.3
b1921	7.41589	1.19	0.00208639	0.000210045		b4094	8.846	0.266
b1923	1512.27	0.66573	0.00161877	0.000210045		b4097	16.648	0.344
b1924	5.34633	1.305	0.0015844	0.000210045		b4098	18.514	0.293
b1927	4.85176	2.1465	0.00191679	0.000210045		b4105	4.146	0.403
b1928	173.442	1.9467	0.00301021	0.000210045		b4112	0.741	1.235
b1929	25.7018	1.057	0.00160138	0.000210045		b4113	65.397	0.106
b1938	19.5075	1.71	0.000758838	0.000210045		b4117	2.804	0.418
b1945	59.985	0.81057	0.00184289	0.000210045		b4118	0.672	3.846
b1946	74.9302	0.78567	0.00113946	0.000210045		b4124	0.613	0.781
b1947	5.71387	0.93433	0.00153585	0.000210045		b4126	8.059	0.261
b1955	18.0895	1.4489	0.00265051	0.000210045		b4127	99.536	0.135
b1956	0.425995	1.1527	0.00359032	0.000210045		b4129	26.853	1.399
b1957	17.2173	4.3079	0.00147615	0.000210045		b4131	4.161	0.113
b1958	5.19436	1.6033	0.00359032	0.000210045		b4135	37.026	0.17
b1961	0.956216	0.62764	0.00359032	0.000210045		b4139	20.588	0.178
b1962	8.23266	1.6483	0.00417615	0.000210045		b4142	2150.18	0.132
b1967	404.053	3.0546	0.00181965	0.000210045		b4155	2.612	0.559
b1968	4.50876	0.77593	0.00301021	0.000210045		b4161	19.643	0.125
b1969	7.00488	1.4162	0.00265051	0.000210045		b4168	16.194	0.127
b1971	1.09207	1.3398	0.00265051	0.000210045		b4169	0.371	1.681
b1972	0.85069	1.7088	0.00229299	0.000210045		b4170	6.625	0.266
b1974	1.37463	2.6299	0.00265051	0.000210045		b4172	1513.05	0.15
b1976	17.0682	0.79169	0.00301021	0.000210045		b4174	67.602	0.138
b1981	85.2397	3.7816	0.00301021	0.000210045		b4175	2.243	0.66
b1982	39.5634	3.8106	0.00481352	0.000210045		b4177	309.901	0.135
b1983	306.59	2.3038	0.00359032	0.000210045		b4178	33.8	0.148
b1985	2.42554	0.69979	0.00194291	0.000210045		b4179	90.493	0.182
b1990	8.58909	1.0021	0.00229299	0.000210045		b4180	23.435	0.117
b1991	6.65619	0.89317	0.00315471	0.000210045		b4187	26.165	0.194
b1992	4.60874	0.95926	0.00211795	0.000210045		b4191	10.504	0.192
b1993	22.9825	0.56331	0.0017126	0.000210045		b4207	121.387	0.145
b1994	0.0817877	0.96661	0.00128239	0.000210045		b4209	5.519	0.41
b1996	4.64563	0.32692	0.00596877	0.000210045		b4211	3.156	0.844
b1997	0.223829	0.42958	0.00359032	0.000210045		b4218	18.674	0.272
b2000	158.385	0.41668	0.00102365	0.000210045		b4221	0.617	1.869
b2001	1.90999	0.41208	0.00137136	0.000210045		b4222	29.45	0.105
b2007	2120.58	10.585	0.00359032	0.000210045		b4226	397.635	0.128
b2008	1.02854	1.0534	0.00255018	0.000210045		b4234	52.659	0.124
b2009	37.2455	2.5438	0.000823822	0.000210045		b4237	1.941	0.503
b2011	38.6206	0.9835	0.00156783	0.000210045		b4238	5.183	0.363
b2012	194.027	1.1712	0.00391914	0.000210045		b4242	15.669	0.262
b2014	1.6497	1.3491	0.00237225	0.000210045		b4243	1164.63	0.472
b2015	14.177	0.632	0.00308065	0.000210045		b4252	38.652	0.187
b2016	112.745	1.9917	0.00463579	0.000210045		b4253	2.163	0.554
b2017	42.6043	2.3022	0.00189143	0.000210045		b4255	387.707	0.167
b2019	848.2	3.0147	0.00481352	0.000210045		b4258	103.936	0.084
b2020	667.428	2.5403	0.00380268	0.000210045		b4259	31.382	0.139
b2021	397.924	3.5259	0.00369328	0.000210045		b4263	12.358	0.214
b2022	140.958	2.7837	0.00294312	0.000210045		b4266	3.147	1.351
b2027	123.121	2.1317	0.00250303	0.000210045		b4278	3.516	0.357
b2030	0.296251	0.72799	0.00128239	0.000210045		b4297	0.948	1.613
b2036	376.427	3.6833	0.00250303	0.000210045		b4298	7.966	0.309
b2038	29.3921	2.856	0.00391914	0.000210045		b4299	0.185	4.878
b2039	280.186	2.4166	0.00463579	0.000210045		b4301	0.732	1.883
b2040	165.988	1.5648	0.00500606	0.000210045		b4306	1.357	2.439
b2041	342.88	1.9092	0.00255018	0.000210045		b4310	1.673	1.282
b2042	696.909	3.0866	0.00417615	0.000210045		b4312	3.274	0.338
b2043	1.38639	0.43047	0.000914569	0.000210045		b4313	0.414	4.132
b2044	1.46094	0.51692	0.00165488	0.000210045		b4317	0.387	4.098
b2052	12.6386	0.37139	0.00106115	0.000210045		b4327	2.078	0.99
b2062	2.19071	0.4547	0.00255018	0.000210045		b4336	8.578	0.166
b2064	14.7265	0.75786	0.00340156	0.000210045		b4342	1.883	1.031
b2065	137.731	1.7851	0.00265051	0.000210045		b4346	3.296	0.647
b2068	1.98506	0.63552	0.0016366	0.000210045		b4348	2.123	0.531
b2072	1.16438	1.2879	0.00229299	0.000210045		b4349	13.165	0.176
b2074	2.52303	0.50313	0.00169286	0.000210045		b4351	4.264	0.241
b2079	55.0495	1.3186	0.00255018	0.000210045		b4352	26.227	0.228
b2080	237.454	2.7321	0.000876118	0.000210045		b4354	134.859	0.378
b2086	0.402659	1.1859	0.00323266	0.000210045		b4362	15.416	0.189
b2088	0.667549	0.38104	0.00167362	0.000210045		b4367	21.407	0.199
b2093	2578.91	1.0196	0.00153585	0.000210045		b4372	10.181	0.17
b2094	2823.3	1.7988	0.00241417	0.000210045		b4375	33.96	0.116
b2095	2190.98	3.59	0.00404336	0.000210045		b4376	15.707	0.229
b2096	1810.04	3.6125	0.00544366	0.000210045		b4377	6.447	0.421
b2099	2.73776	1.7654	0.00194291	0.000210045		b4378	7.973	0.286
b2101	0.348686	1.0353	0.00225548	0.000210045		b4380	3.044	0.398
b2104	10.1529	0.79388	0.00250303	0.000210045		b4383	186.799	0.129
b2107	64.3686	1.1019	0.00265051	0.000210045		b4384	375.177	0.106
b2113	84.5776	1.3333	0.00331483	0.000210045		b4386	8.557	0.282
b2114	462.385	1.9766	0.00569371	0.000210045		b4387	6.357	0.22
b2127	15.5156	1.4671	0.00447123	0.000210045		b4396	0.273	5
b2131	7.61717	1.4231	0.00380268	0.000210045
b2132	30.4103	0.50874	0.00191679	0.000210045
b2133	45.4204	2.3102	0.00340156	0.000210045
b2134	2.72501	1.1495	0.00391914	0.000210045
b2137	20.0245	0.9835	0.00404336	0.000210045
b2143	96.0709	0.69931	0.00205584	0.000210045
b2146	19.5409	0.55942	0.00229299	0.000210045
b2147	15.2226	0.42367	0.00196984	0.000210045
b2150	960.428	0.78025	0.00130335	0.000210045
b2152	2.16817	0.74794	0.00447123	0.000210045
b2153	1235.15	9.6064	0.00233188	0.000210045
b2154	37.2324	1.9026	0.00275975	0.000210045
b2155	881.121	2.6629	0.00521535	0.000210045
b2156	4.93136	0.68113	0.00340156	0.000210045
b2157	8.21893	0.53552	0.00233188	0.000210045
b2159	28.9956	1.9684	0.00301021	0.000210045
b2160	13.0575	0.49965	0.00199761	0.000210045
b2164	0.679	0.52998	0.00189143	0.000210045
b2167	24.4706	1.1019	0.00237225	0.000210045
b2168	63.248	0.53292	0.00349324	0.000210045
b2169	105.96	0.55363	0.00237225	0.000210045
b2171	591.256	0.85797	0.00323266	0.000210045
b2172	3.1578	0.42103	0.00208639	0.000210045
b2173	9.53737	1.5263	0.00211795	0.000210045
b2175	0.820977	2.3262	0.00208639	0.000210045
b2176	9.60149	0.60332	0.00186681	0.000210045
b2179	0.26994	0.49655	0.00340156	0.000210045
b2183	139.836	0.95396	0.00218434	0.000210045
b2184	1.02496	0.49862	0.00161877	0.000210045
b2185	4246.44	6.1177	0.00196984	0.000210045
b2186	106.813	0.66204	0.00255018	0.000210045
b2187	202.416	1.8391	0.00205584	0.000210045
b2188	3.10165	0.86694	0.00340156	0.000210045
b2192	0.296251	0.80218	0.0016366	0.000210045
b2205	0.712132	1.1329	0.00202626	0.000210045
b2207	1.03616	0.51727	0.00167362	0.000210045
b2210	6.89675	1.0267	0.00447123	0.000210045
b2211	2.09229	0.45818	0.00323266	0.000210045
b2213	0.295255	0.93692	0.00229299	0.000210045
b2214	1.1254	0.82645	0.0015844	0.000210045
b2215	111.929	26.391	0.00138352	0.000210045
b2216	23.4507	1.5486	0.00349324	0.000210045
b2217	737.244	1.9972	0.00391914	0.000210045
b2218	12.8925	0.54715	0.00255018	0.000210045
b2219	0.448708	0.63288	0.00173287	0.000210045
b2222	15.2869	0.80552	0.00215058	0.000210045
b2230	3.71848	0.59173	0.00173287	0.000210045
b2231	412.659	1.3803	0.00463579	0.000210045
b2232	206.368	1.287	0.00331483	0.000210045
b2233	0.408402	0.36551	0.00265051	0.000210045
b2234	494.817	1.5572	0.00500606	0.000210045
b2235	158.208	0.94017	0.00417615	0.000210045
b2237	11.3423	1.1134	0.00275975	0.000210045
b2240	80.3507	0.46394	0.00215058	0.000210045
b2247	0.982544	0.45692	0.00215058	0.000210045
b2249	35.9917	0.77004	0.00323266	0.000210045
b2250	2.65729	0.69016	0.00218434	0.000210045
b2253	7.32564	0.80608	0.00221929	0.000210045
b2255	60.6974	0.48633	0.00315471	0.000210045
b2259	6.2685	0.93627	0.00196984	0.000210045
b2261	6.73512	0.59337	0.00184289	0.000210045
b2262	146.601	1.0345	0.00113946	0.000210045
b2263	0.361069	0.53552	0.00308065	0.000210045
b2264	9.725	0.63069	0.00391914	0.000210045
b2265	0.412243	0.79278	0.00308065	0.000210045
b2266	704.421	4.5473	0.00105466	0.000210045
b2276	11.6811	0.9646	0.000888472	0.000210045
b2284	306.785	0.57316	0.00294312	0.000210045
b2285	117.795	0.6552	0.00447123	0.000210045
b2286	118.003	0.57197	0.00463579	0.000210045
b2287	138.388	0.60123	0.00391914	0.000210045
b2288	122.437	1.8777	0.0028181	0.000210045
b2291	42.6915	0.50663	0.00301021	0.000210045
b2293	26.0446	1.2746	0.00323266	0.000210045
b2296	861.417	2.5883	0.00340156	0.000210045
b2297	581.301	1.4489	0.00417615	0.000210045
b2299	100.691	2.1406	0.00463579	0.000210045
b2300	212.556	1.0049	0.00270394	0.000210045
b2301	43.2842	1.4743	0.00447123	0.000210045
b2303	130.27	1.4044	0.00275975	0.000210045
b2304	27.7878	1.5263	0.00380268	0.000210045
b2306	3.09405	0.43679	0.00250303	0.000210045
b2308	0.405026	0.66989	0.00175368	0.000210045
b2309	1593.93	1.3426	0.00237225	0.000210045
b2310	534.845	1.5562	0.00161877	0.000210045
b2311	38.678	0.64707	0.00225548	0.000210045
b2312	263.977	0.96795	0.00544366	0.000210045
b2313	10.6453	1.1439	0.00308065	0.000210045
b2314	46.1154	0.68492	0.00340156	0.000210045
b2315	58.5888	0.66943	0.00250303	0.000210045
b2316	794.895	1.7617	0.00250303	0.000210045
b2320	165.507	1.0563	0.00331483	0.000210045
b2323	1776.8	3.9204	0.0069881	0.000210045
b2324	12.9635	0.79333	0.00270394	0.000210045
b2326	0.569098	0.34175	0.00404336	0.000210045
b2328	1.71047	0.78133	0.00391914	0.000210045
b2329	124.687	1.6133	0.00431842	0.000210045
b2331	22.4963	0.6004	0.00265051	0.000210045
b2333	4.86505	16.382	0.00225548	0.000210045
b2343	469.685	0.82588	0.00196984	0.000210045
b2346	7.30102	0.47041	0.00265051	0.000210045
b2349	3.77682	0.69931	0.000933083	0.000210045
b2350	4.08273	1.3361	0.00211795	0.000210045
b2351	24.2283	1.6438	0.00221929	0.000210045
b2352	3.86701	1.3104	0.00113946	0.000210045
b2357	3.02728	0.54867	0.00359032	0.000210045
b2361	3.02375	1.5966	0.00211795	0.000210045
b2366	29.8155	0.43167	0.00175368	0.000210045
b2378	1.71277	0.56019	0.00241417	0.000210045
b2381	7.6927	0.73713	0.00275975	0.000210045
b2388	76.8464	1.1431	0.00369328	0.000210045
b2389	1.40583	0.76578	0.00359032	0.000210045
b2392	99.9737	5.2927	0.00627278	0.000210045
b2394	0.331556	0.51441	0.00308065	0.000210045
b2400	735.404	1.7088	0.00431842	0.000210045
b2405	1.04232	0.56683	0.00199761	0.000210045
b2410	0.584757	0.43528	0.00241417	0.000210045
b2411	41.0853	0.55402	0.00208639	0.000210045
b2412	34.2405	1.7327	0.00255018	0.000210045
b2413	30.2968	1.2666	0.00369328	0.000210045
b2414	4105.78	9.2087	0.00500606	0.000210045
b2416	1228.04	10.275	0.00294312	0.000210045
b2417	4167.95	5.8645	0.00237225	0.000210045
b2418	99.8562	1.2977	0.00250303	0.000210045
b2419	2.56508	0.68729	0.00179705	0.000210045
b2420	0.571561	0.40556	0.00323266	0.000210045
b2421	183.311	0.87055	0.00417615	0.000210045
b2422	3.80314	1.0345	0.00431842	0.000210045
b2425	206.234	1.7183	0.00177507	0.000210045
b2428	21.4544	0.65702	0.0017126	0.000210045
b2429	1.15474	0.57078	0.00205584	0.000210045
b2432	2.0049	0.76313	0.00196984	0.000210045
b2435	1.23485	0.76578	0.00215058	0.000210045
b2436	18.3634	0.81282	0.00308065	0.000210045
b2441	10.6671	0.70858	0.00323266	0.000210045
b2442	5.2342	0.39121	0.00237225	0.000210045
b2450	47.795	0.66296	0.00199761	0.000210045
b2463	411.332	0.95396	0.00315471	0.000210045
b2464	520.142	6.413	0.00218434	0.000210045
b2465	296.738	3.315	0.00104199	0.000210045
b2467	26.6264	0.93368	0.00229299	0.000210045
b2468	47.9405	0.44319	0.00117156	0.000210045
b2469	0.0698679	0.28897	0.0017126	0.000210045
b2470	0.472919	0.29607	0.00208639	0.000210045
b2471	70.5073	0.94278	0.00294312	0.000210045
b2472	31.645	0.6892	0.00349324	0.000210045
b2473	37.4645	0.65565	0.00301021	0.000210045
b2474	4.59833	0.51692	0.00380268	0.000210045
b2476	1930.08	2.1916	0.00391914	0.000210045
b2477	223.375	2.3295	0.00544366	0.000210045
b2478	570.497	2.4334	0.00463579	0.000210045
b2479	15.3561	2.7664	0.00369328	0.000210045
b2480	1157.07	3.9123	0.00417615	0.000210045
b2487	9.26652	0.3701	0.00189143	0.000210045
b2489	0.586841	0.61302	0.00215058	0.000210045
b2491	0.372319	0.43739	0.00160138	0.000210045
b2493	4.67257	0.53626	0.00287916	0.000210045
b2494	26.372	0.94017	0.00349324	0.000210045
b2495	251.465	0.85738	0.00391914	0.000210045
b2496	12.0978	0.79554	0.00275975	0.000210045
b2498	2298.75	0.85678	0.00301021	0.000210045
b2501	39.5841	1.389	0.00265051	0.000210045
b2502	33.3303	0.83451	0.00431842	0.000210045
b2506	3.75893	1.2693	0.00199761	0.000210045
b2507	1224.29	1.944	0.00521535	0.000210045
b2512	88.8562	1.9507	0.00596877	0.000210045
b2513	240.738	1.9752	0.00447123	0.000210045
b2514	432.677	2.4049	0.00661057	0.000210045
b2515	407.659	1.5347	0.00627278	0.000210045
b2516	263.748	2.3359	0.00447123	0.000210045
b2517	110.836	0.76207	0.00301021	0.000210045
b2518	2529.65	0.81734	0.00237225	0.000210045
b2519	0.300035	0.42132	0.0028181	0.000210045
b2522	12.9479	1.1983	0.00160138	0.000210045
b2524	181.759	0.87297	0.00250303	0.000210045
b2526	41.2287	0.65293	0.00500606	0.000210045
b2527	26.5723	0.89689	0.00417615	0.000210045
b2528	13.6618	4.4199	0.00481352	0.000210045
b2529	811.426	5.5635	0.00544366	0.000210045
b2531	487.179	6.1008	0.00569371	0.000210045
b2533	382.305	0.58277	0.00194291	0.000210045
b2535	0.35587	0.77862	0.00196984	0.000210045
b2542	0.721614	0.60878	0.00215058	0.000210045
b2548	1.25239	0.53961	0.00255018	0.000210045
b2549	0.854989	0.19587	0.00175368	0.000210045
b2551	7872.73	7.8844	0.00463579	0.000210045
b2552	15.5514	0.60584	0.00287916	0.000210045
b2553	334.299	0.82645	0.0025993	0.000210045
b2555	0.447028	0.83915	0.00315471	0.000210045
b2557	515.151	1.238	0.00569371	0.000210045
b2558	3.99569	0.42074	0.00186681	0.000210045
b2560	5.15181	0.56566	0.00233188	0.000210045
b2564	245.53	1.3651	0.00331483	0.000210045
b2565	0.520791	0.99378	0.00245773	0.000210045
b2566	44.4481	0.94934	0.00417615	0.000210045
b2567	141.323	1.3928	0.00308065	0.000210045
b2568	92.7822	0.9533	0.00287916	0.000210045
b2569	224.396	0.97874	0.00500606	0.000210045
b2571	35.3171	2.2191	0.00481352	0.000210045
b2573	53.01	2.8959	0.00349324	0.000210045
b2574	8.79014	0.53366	0.00211795	0.000210045
b2576	166.889	0.96661	0.00144824	0.000210045
b2580	35.214	0.79885	0.00241417	0.000210045
b2582	34.7671	0.89565	0.00237225	0.000210045
b2584	29.4349	0.63376	0.00205584	0.000210045
b2585	147.504	2.5704	0.00369328	0.000210045
b2587	17.5317	12.658	0.00789418	0.000210045
b2592	1570.08	2.7189	0.00369328	0.000210045
b2593	18.3875	1.8038	0.00229299	0.000210045
b2594	45.4299	1.7765	0.00417615	0.000210045
b2595	206.514	4.0954	0.00627278	0.000210045
b2597	1032.22	11.868	0.00250303	0.000210045
b2599	181.566	18.038	0.00447123	0.000210045
b2600	134.98	14.795	0.00789418	0.000210045
b2601	340.304	43.321	0.00596877	0.000210045
b2604	0.156637	0.70028	0.0028181	0.000210045
b2605	2.19839	1.8125	0.00359032	0.000210045
b2606	3859.33	4.7469	0.00199761	0.000210045
b2607	19.0448	7.0372	0.00208639	0.000210045
b2608	63.1112	3.6782	0.00241417	0.000210045
b2609	6611.16	2.0591	0.00218434	0.000210045
b2610	124.678	1.4241	0.00431842	0.000210045
b2611	5.66799	0.84968	0.00255018	0.000210045
b2614	1431.48	2.2486	0.00301021	0.000210045
b2616	12.4028	0.48869	0.00265051	0.000210045
b2617	360.168	2.2145	0.00431842	0.000210045
b2619	6.78182	0.62071	0.00202626	0.000210045
b2620	71.7387	2.1258	0.00229299	0.000210045
b2622	0.284508	0.632	0.00275975	0.000210045
b2628	5.014	1.3454	0.00294312	0.000210045
b2630	22.6465	0.77378	0.00191679	0.000210045
b2633	1.53905	0.36908	0.000797381	0.000210045
b2660	1.31067	0.7032	0.00245773	0.000210045
b2661	102.816	1.0168	0.00142153	0.000210045
b2662	67.4121	1.2226	0.00102968	0.000210045
b2664	55.532	1.0042	0.00245773	0.000210045
b2668	104.362	1.3454	0.00143474	0.000210045
b2670	9.14314	0.57714	0.00215058	0.000210045
b2673	71.9856	9.5998	0.00500606	0.000210045
b2674	0.613069	8.0278	0.00569371	0.000210045
b2675	39.373	6.3864	0.00907904	0.000210045
b2676	136.742	5.4189	0.00661057	0.000210045
b2677	37.7564	1.5486	0.00202626	0.000210045
b2678	65.0216	1.2025	0.00308065	0.000210045
b2679	245.705	2.5669	0.00250303	0.000210045
b2684	377.479	0.77432	0.00233188	0.000210045
b2687	1624.84	5.5213	0.000856475	0.000210045
b2688	131.68	1.4379	0.00521535	0.000210045
b2690	33.0323	0.95132	0.00218434	0.000210045
b2696	774.198	6.1177	0.00275975	0.000210045
b2697	626.077	1.8869	0.00596877	0.000210045
b2698	3.28967	0.57078	0.00211795	0.000210045
b2699	1375.88	1.1305	0.00294312	0.000210045
b2701	4.27845	1.1736	0.00315471	0.000210045
b2712	0.607079	0.42484	0.00150532	0.000210045
b2721	3.45174	0.50909	0.00165488	0.000210045
b2724	0.273442	0.37945	0.00205584	0.000210045
b2730	0.304402	0.69207	0.0028181	0.000210045
b2733	10.308	0.27244	0.00229299	0.000210045
b2735	70.0187	0.61429	0.0011971	0.000210045
b2741	99.9922	7.9227	0.00184289	0.000210045
b2742	51.0489	13.315	0.00191679	0.000210045
b2743	10.0798	1.5922	0.00391914	0.000210045
b2744	19.0558	0.81451	0.00331483	0.000210045
b2745	40.8922	1.0246	0.00265051	0.000210045
b2746	116.023	0.52595	0.00233188	0.000210045
b2747	4.92721	0.48464	0.00218434	0.000210045
b2748	1.11859	0.89813	0.00205584	0.000210045
b2750	31.5459	1.0281	0.00627278	0.000210045
b2751	252.241	1.3717	0.00627278	0.000210045
b2752	362.06	1.9185	0.00481352	0.000210045
b2756	1.40001	0.32874	0.00208639	0.000210045
b2757	1.35382	0.27206	0.00202626	0.000210045
b2758	9.9362	0.21066	0.0016366	0.000210045
b2764	395.855	0.93303	0.00255018	0.000210045
b2769	1.19959	0.32624	0.00229299	0.000210045
b2777	28.8106	0.80832	0.00169286	0.000210045
b2778	3.23659	0.42455	0.00160138	0.000210045
b2779	11218	11.228	0.00265051	0.000210045
b2780	638.611	2.2486	0.00331483	0.000210045
b2784	30.9868	0.69303	0.00129277	0.000210045
b2786	3.65393	0.54753	0.00270394	0.000210045
b2792	7.43297	2.1376	0.00237225	0.000210045
b2793	17.6227	1.5551	0.00215058	0.000210045
b2794	28.831	2.1155	0.0028181	0.000210045
b2795	73.7184	1.7471	0.00417615	0.000210045
b2797	2.68159	0.34246	0.00199761	0.000210045
b2798	20.5901	0.4649	0.00270394	0.000210045
b2801	3.45637	0.64216	0.00104828	0.000210045
b2802	3.59103	0.50139	0.00137136	0.000210045
b2804	84.9926	0.50174	0.00122401	0.000210045
b2806	12.0432	0.53182	0.00404336	0.000210045
b2809	922.451	1.7387	0.0016366	0.000210045
b2811	14.5393	0.70417	0.0028181	0.000210045
b2812	25.1	0.70564	0.00237225	0.000210045
b2813	4.09775	0.44166	0.00369328	0.000210045
b2819	4.72071	0.3063	0.00241417	0.000210045
b2820	0.836718	0.35601	0.00331483	0.000210045
b2821	11.9121	0.3813	0.00184289	0.000210045
b2827	230.974	1.181	0.00431842	0.000210045
b2828	2.81597	1.0468	0.00481352	0.000210045
b2829	16.8405	1.0578	0.00544366	0.000210045
b2830	39.756	1.434	0.00404336	0.000210045
b2831	1.12143	0.62677	0.00191679	0.000210045
b2834	29.8486	1.2808	0.00391914	0.000210045
b2836	1.09277	0.40952	0.00165488	0.000210045
b2837	0.599855	0.58479	0.00225548	0.000210045
b2840	6.66736	0.84323	0.00196984	0.000210045
b2860	4.64563	0.31798	0.00431842	0.000210045
b2861	0.223829	0.49931	0.00315471	0.000210045
b2865	1.94696	0.80888	0.00175368	0.000210045
b2883	0.729944	0.37268	0.00233188	0.000210045
b2888	1.49028	0.37972	0.00205584	0.000210045
b2890	765.3	2.4674	0.00544366	0.000210045
b2891	570.864	1.431	0.00331483	0.000210045
b2892	32.1943	0.53514	0.00323266	0.000210045
b2894	2.10281	0.62633	0.00301021	0.000210045
b2895	71.35	0.78187	0.00194291	0.000210045
b2896	1.66435	0.69496	0.00323266	0.000210045
b2897	73.743	1.3794	0.00233188	0.000210045
b2898	532.381	1.5955	0.00359032	0.000210045
b2899	3.09202	1.6033	0.00447123	0.000210045
b2900	158.62	1.3957	0.00215058	0.000210045
b2901	163.937	1.6982	0.00184289	0.000210045
b2903	351.242	0.59999	0.00250303	0.000210045
b2905	428.538	0.76102	0.00191679	0.000210045
b2906	45.9521	0.80608	0.00521535	0.000210045
b2907	12.6024	0.80888	0.00417615	0.000210045
b2908	330.962	1.8895	0.00500606	0.000210045
b2909	92.1813	1.4763	0.00369328	0.000210045
b2910	150.959	3.845	0.00481352	0.000210045
b2913	2584.3	11.6	0.0069881	0.000210045
b2914	1242.57	1.5529	0.00221929	0.000210045
b2922	316.397	1.9426	0.00349324	0.000210045
b2923	1.78684	0.46201	0.00229299	0.000210045
b2924	153.95	7.5475	0.00152041	0.000210045
b2925	2869.96	7.3819	0.00179705	0.000210045
b2926	8342.74	8.3339	0.00481352	0.000210045
b2927	26.6819	1.8025	0.00431842	0.000210045
b2928	0.599406	0.68682	0.00202626	0.000210045
b2935	1151.35	2.2486	0.00349324	0.000210045
b2936	6.58082	0.82074	0.00137136	0.000210045
b2937	296.053	0.82817	0.00250303	0.000210045
b2938	311.276	1.4773	0.00245773	0.000210045
b2940	9.2327	1.2286	0.00215058	0.000210045
b2942	2620.05	8.9631	0.0069881	0.000210045
b2944	4.15343	0.53329	0.00237225	0.000210045
b2946	7.15772	0.74278	0.00229299	0.000210045
b2947	130.471	1.2371	0.00463579	0.000210045
b2948	123.445	1.4359	0.0025993	0.000210045
b2950	0.82724	1.1859	0.000708275	0.000210045
b2951	200.197	0.95661	0.00211795	0.000210045
b2952	12.9587	0.64082	0.00196984	0.000210045
b2954	367.747	0.65157	0.0028181	0.000210045
b2955	11.5257	0.51228	0.00391914	0.000210045
b2958	189.898	0.75891	0.00275975	0.000210045
b2959	75.8269	2.3102	0.00245773	0.000210045
b2960	122.548	1.7556	0.00323266	0.000210045
b2961	8.88006	0.65793	0.0028181	0.000210045
b2962	814.922	0.76049	0.00241417	0.000210045
b2963	7.99831	0.52123	0.00447123	0.000210045
b2964	8.83427	0.36148	0.00211795	0.000210045
b2965	7.8281	0.30229	0.00359032	0.000210045
b2971	2.18715	0.34676	0.00218434	0.000210045
b2976	135.04	0.34389	0.00245773	0.000210045
b2982	0.296251	0.63772	0.00135946	0.000210045
b2988	121.896	0.68492	0.00500606	0.000210045
b2989	100.899	0.90188	0.00208639	0.000210045
b2994	53.1121	0.2672	0.00241417	0.000210045
b2998	19.2233	1.7291	0.0016366	0.000210045
b3002	25.6733	0.87357	0.00255018	0.000210045
b3003	43.8585	1.8404	0.00155165	0.000210045
b3005	261.489	3.9422	0.00627278	0.000210045
b3006	349.642	4.3289	0.00500606	0.000210045
b3008	193.056	2.3262	0.00404336	0.000210045
b3011	140.358	0.82932	0.00315471	0.000210045
b3012	249.993	3.5333	0.00175368	0.000210045
b3018	9.81648	0.61132	0.00287916	0.000210045
b3019	134.847	0.57117	0.00294312	0.000210045
b3021	1.07947	0.82359	0.00270394	0.000210045
b3024	580.079	0.82359	0.00091911	0.000210045
b3026	1.60393	0.72951	0.00150532	0.000210045
b3028	150.866	0.86754	0.00250303	0.000210045
b3029	437.474	1.2932	0.00225548	0.000210045
b3030	15.5765	0.4727	0.00380268	0.000210045
b3032	5.52049	1.2986	0.00431842	0.000210045
b3034	44.4978	1.629	0.00500606	0.000210045
b3035	238.651	2.5562	0.00196984	0.000210045
b3037	34.7045	2.2721	0.00404336	0.000210045
b3038	12.6379	0.66296	0.00275975	0.000210045
b3041	298.746	0.72799	0.00275975	0.000210045
b3042	364.266	2.6519	0.00447123	0.000210045
b3044	0.223829	0.47566	0.00380268	0.000210045
b3049	26.0246	3.7842	0.00194291	0.000210045
b3051	8.81512	0.21464	0.00167362	0.000210045
b3052	242.059	0.59584	0.00380268	0.000210045
b3053	18.8469	0.8322	0.00380268	0.000210045
b3054	44.2637	0.68113	0.00211795	0.000210045
b3055	154.777	0.75002	0.00323266	0.000210045
b3056	17.7056	0.74536	0.00275975	0.000210045
b3058	54.0134	0.62677	0.00189143	0.000210045
b3061	8.68671	0.45313	0.00218434	0.000210045
b3064	19.6834	0.95595	0.00153585	0.000210045
b3065	7889.31	7.2652	0.00447123	0.000210045
b3066	2.27272	0.82989	0.00544366	0.000210045
b3067	310.202	1.3765	0.00500606	0.000210045
b3068	134.828	0.85263	0.00301021	0.000210045
b3070	207.545	0.65747	0.00233188	0.000210045
b3072	36.8854	0.43467	0.00349324	0.000210045
b3074	0.955842	0.69979	0.00323266	0.000210045
b3075	1.04992	0.41094	0.00208639	0.000210045
b3087	23.0877	0.65565	0.00255018	0.000210045
b3088	0.587775	0.83335	0.0016366	0.000210045
b3089	109.736	2.154	0.00404336	0.000210045
b3093	0.501101	0.33079	0.00191679	0.000210045
b3097	70.2649	2.7019	0.00275975	0.000210045
b3098	1481.07	3.4774	0.00199761	0.000210045
b3099	13.803	2.514	0.00194291	0.000210045
b3102	28.9372	0.6426	0.00294312	0.000210045
b3105	34.1863	0.54111	0.00196984	0.000210045
b3106	1.03584	1.6245	0.000967873	0.000210045
b3124	2.44017	0.3877	0.00250303	0.000210045
b3125	84.96	0.54299	0.00225548	0.000210045
b3131	0.509767	0.61685	0.00294312	0.000210045
b3136	0.234426	0.37449	0.00143474	0.000210045
b3144	0.821794	0.2581	0.00138352	0.000210045
b3146	52.8457	0.57594	0.00255018	0.000210045
b3147	35.3441	0.74587	0.00359032	0.000210045
b3149	53.2721	1.074	0.00331483	0.000210045
b3150	64.8046	0.90815	0.00369328	0.000210045
b3152	6.21291	0.47797	0.00229299	0.000210045
b3153	7.57826	0.92019	0.00106115	0.000210045
b3154	4.09896	0.52924	0.0015844	0.000210045
b3157	0.408145	0.78133	0.00301021	0.000210045
b3158	9.34446	0.59296	0.00156783	0.000210045
b3161	150.08	1.2033	0.00349324	0.000210045
b3162	173.895	1.7484	0.00447123	0.000210045
b3163	9.58657	6.255	0.00463579	0.000210045
b3164	1653.45	2.2377	0.00500606	0.000210045
b3165	3853.41	4.2164	0.00255018	0.000210045
b3166	6.72581	1.0147	0.00359032	0.000210045
b3167	583.031	1.1884	0.00331483	0.000210045
b3168	836.326	1.2535	0.00521535	0.000210045
b3169	1125.11	1.0295	0.00340156	0.000210045
b3170	87.468	0.85857	0.00349324	0.000210045
b3172	1315.1	0.88761	0.00323266	0.000210045
b3175	113.453	1.0203	0.0016366	0.000210045
b3176	529.91	0.97874	0.00331483	0.000210045
b3177	41.2137	0.48096	0.00301021	0.000210045
b3178	455.626	1.7053	0.00544366	0.000210045
b3179	51.7869	3.7921	0.00481352	0.000210045
b3180	370.188	3.2558	0.00481352	0.000210045
b3181	496.023	0.67549	0.0028181	0.000210045
b3183	185.284	0.87782	0.00315471	0.000210045
b3184	0.874183	0.74898	0.00340156	0.000210045
b3185	4380.71	4.9451	0.00404336	0.000210045
b3186	1856.07	5.1444	0.00521535	0.000210045
b3187	26.7853	1.2763	0.00218434	0.000210045
b3189	281.548	1.0733	0.00167362	0.000210045
b3190	121.878	1.1423	0.00331483	0.000210045
b3192	264.973	1.1134	0.00323266	0.000210045
b3193	22.7855	0.95264	0.00294312	0.000210045
b3194	13.1372	0.5098	0.00331483	0.000210045
b3195	37.6703	1.0063	0.00417615	0.000210045
b3196	5.91863	0.37294	0.00255018	0.000210045
b3198	72.2214	1.3547	0.00481352	0.000210045
b3199	14.4208	1.7508	0.00741282	0.000210045
b3200	24.5895	1.2763	0.00447123	0.000210045
b3201	163.735	1.2483	0.00569371	0.000210045
b3202	78.3338	3.0293	0.00380268	0.000210045
b3204	154.244	6.7179	0.00315471	0.000210045
b3205	53.2329	3.2065	0.00359032	0.000210045
b3206	91.7411	3.1711	0.0025993	0.000210045
b3208	1.38781	1.19	0.00417615	0.000210045
b3209	434.39	0.91573	0.00104199	0.000210045
b3210	67.5413	0.58116	0.00340156	0.000210045
b3211	1.02748	0.52961	0.0016366	0.000210045
b3212	694.576	2.1962	0.00627278	0.000210045
b3213	702.889	2.0406	0.00431842	0.000210045
b3214	0.361031	0.42132	0.00169286	0.000210045
b3216	0.689697	0.36882	0.00110218	0.000210045
b3218	0.296251	0.60584	0.00093786	0.000210045
b3225	29.3376	0.38449	0.00308065	0.000210045
b3226	20.4709	0.7884	0.00241417	0.000210045
b3227	0.921473	0.42809	0.00153585	0.000210045
b3228	98.9388	1.3861	0.00447123	0.000210045
b3229	648.882	1.4379	0.00447123	0.000210045
b3230	3410.81	2.5456	0.00301021	0.000210045
b3231	4267.98	8.1117	0.00275975	0.000210045
b3233	432.286	1.948	0.00380268	0.000210045
b3234	131.668	0.79996	0.00323266	0.000210045
b3235	0.835132	0.47467	0.00308065	0.000210045
b3236	9749.27	3.4726	0.00129277	0.000210045
b3237	28.3436	1.4439	0.00315471	0.000210045
b3238	16.3599	1.1745	0.00218434	0.000210045
b3239	14.7551	0.73306	0.00205584	0.000210045
b3244	129.917	0.98829	0.00340156	0.000210045
b3247	22.5374	1.021	0.00463579	0.000210045
b3248	16.7967	0.87478	0.00417615	0.000210045
b3250	3.58174	0.60921	0.00275975	0.000210045
b3251	918.266	1.7375	0.00349324	0.000210045
b3252	12.2253	0.40304	0.00237225	0.000210045
b3255	657.147	2.4777	0.00369328	0.000210045
b3256	397.754	1.0432	0.00463579	0.000210045
b3259	355.9	0.45	0.00241417	0.000210045
b3261	1060.94	1.1933	0.00369328	0.000210045
b3265	0.87334	0.29566	0.0012524	0.000210045
b3279	236.04	2.8343	0.00287916	0.000210045
b3280	1.05161	1.8596	0.00349324	0.000210045
b3281	15.3119	1.6795	0.0028181	0.000210045
b3282	39.8367	1.2816	0.00447123	0.000210045
b3283	2.73543	3.0652	0.00627278	0.000210045
b3287	265.728	1.9725	0.00323266	0.000210045
b3288	258.544	1.5562	0.00380268	0.000210045
b3289	76.1607	1.2252	0.0069881	0.000210045
b3290	8.47183	0.93368	0.00417615	0.000210045
b3292	16.1262	1.6483	0.000586823	0.000210045
b3295	2981.46	6.0002	0.00250303	0.000210045
b3297	2900.55	5.5597	0.00191679	0.000210045
b3298	5733.15	16.807	0.00202626	0.000210045
b3299	863.268	6.6576	0.00202626	0.000210045
b3300	187.764	4.7371	0.0012333	0.000210045
b3301	5111.63	6.1475	0.00199761	0.000210045
b3302	3046.33	8.3109	0.00143474	0.000210045
b3303	7657.29	5.4755	0.0025993	0.000210045
b3304	6367.26	9.8083	0.00275975	0.000210045
b3305	5012.15	4.6364	0.00359032	0.000210045
b3306	3828.28	21.156	0.00404336	0.000210045
b3307	4612.52	14.581	0.00404336	0.000210045
b3308	3489.09	10.035	0.00380268	0.000210045
b3314	5755.02	6.316	0.00111674	0.000210045
b3315	7848.22	7.5737	0.00142153	0.000210045
b3316	3094.58	18.948	0.00184289	0.000210045
b3317	5658.44	9.8423	0.00167362	0.000210045
b3318	2091.66	12.72	0.00194291	0.000210045
b3319	3469.93	4.7437	0.00211795	0.000210045
b3320	4460.34	8.3224	0.00241417	0.000210045
b3321	3472.67	15.074	0.00245773	0.000210045
b3322	4.81661	2.148	0.00205584	0.000210045
b3323	1.0064	0.77809	0.00202626	0.000210045
b3325	4.7747	0.3877	0.00173287	0.000210045
b3336	333.098	1.8777	0.00250303	0.000210045
b3339	13313.2	21.646	0.00184289	0.000210045
b3340	4645.15	8.7847	0.00233188	0.000210045
b3342	5532.79	10.644	0.0016366	0.000210045
b3343	4.05836	1.1942	0.00340156	0.000210045
b3344	5.68647	0.82188	0.00301021	0.000210045
b3345	8.08922	1.2363	0.00340156	0.000210045
b3346	134.538	1.5358	0.00380268	0.000210045
b3347	746.362	1.4702	0.00331483	0.000210045
b3348	7.21518	0.94278	0.0028181	0.000210045
b3350	1.27842	0.44043	0.0025993	0.000210045
b3351	0.526997	0.77647	0.00237225	0.000210045
b3352	19.0019	0.43891	0.00255018	0.000210045
b3353	2.30328	0.53477	0.00323266	0.000210045
b3355	16.1158	1.2649	0.00447123	0.000210045
b3356	244.925	1.0666	0.00359032	0.000210045
b3357	773.158	2.7721	0.00380268	0.000210045
b3358	0.759623	0.65067	0.00331483	0.000210045
b3359	364.732	0.35478	0.00287916	0.000210045
b3361	1.05424	1.4917	0.00500606	0.000210045
b3362	135.465	1.1567	0.0025993	0.000210045
b3363	721.945	0.93433	0.00184289	0.000210045
b3368	12.416	0.37527	0.0017126	0.000210045
b3375	6.12017	0.605	0.00144824	0.000210045
b3382	1.23269	0.36224	0.00156783	0.000210045
b3386	564.145	1.244	0.00250303	0.000210045
b3387	15.4459	0.7797	0.00391914	0.000210045
b3388	61.1145	0.99585	0.00481352	0.000210045
b3389	228.606	1.4682	0.0069881	0.000210045
b3390	155.148	1.1663	0.00287916	0.000210045
b3391	20.502	0.44938	0.00169286	0.000210045
b3395	0.343198	1.077	0.00194291	0.000210045
b3396	4.70521	0.40248	0.00233188	0.000210045
b3397	72.9895	0.75996	0.00229299	0.000210045
b3398	0.88859	0.27893	0.00225548	0.000210045
b3399	16.0788	0.54829	0.0028181	0.000210045
b3400	29.4648	1.2509	0.00380268	0.000210045
b3401	228.706	0.90626	0.00349324	0.000210045
b3403	628.28	0.55981	0.00287916	0.000210045
b3404	0.816039	0.47172	0.00270394	0.000210045
b3405	269.339	1.3287	0.00101772	0.000210045
b3407	128.269	0.44782	0.00431842	0.000210045
b3408	278.382	1.0042	0.00250303	0.000210045
b3409	306.893	0.59255	0.00301021	0.000210045
b3414	1300.15	2.3086	0.00463579	0.000210045
b3416	35.5499	0.56801	0.00181965	0.000210045
b3417	80.6575	0.53403	0.00194291	0.000210045
b3418	4.50554	0.37657	0.00146204	0.000210045
b3423	6.15996	0.50488	0.00315471	0.000210045
b3424	0.553535	0.48802	0.00250303	0.000210045
b3425	35.6372	0.80832	0.00349324	0.000210045
b3429	300.909	1.9279	0.00250303	0.000210045
b3430	240.436	2.0835	0.00265051	0.000210045
b3431	9.29115	1.3947	0.00521535	0.000210045
b3432	19.8957	1.8961	0.00481352	0.000210045
b3433	1791.96	4.3711	0.00331483	0.000210045
b3437	7.72387	0.68825	0.00250303	0.000210045
b3438	5.37398	0.51228	0.00301021	0.000210045
b3439	72.7437	0.43018	0.00250303	0.000210045
b3440	64.18	1.5411	0.00417615	0.000210045
b3441	4.42712	0.39202	0.00255018	0.000210045
b3444	0.468745	0.57276	0.0025993	0.000210045
b3447	15.517	1.0417	0.00147615	0.000210045
b3448	157.829	0.86874	0.00391914	0.000210045
b3449	17.0454	0.77701	0.00287916	0.000210045
b3453	8.79444	0.69834	0.00189143	0.000210045
b3454	57.4346	0.81847	0.00447123	0.000210045
b3455	6.56466	0.89069	0.0028181	0.000210045
b3456	1.83315	0.63508	0.00315471	0.000210045
b3458	540.988	1.944	0.00323266	0.000210045
b3459	71.7462	0.6625	0.00199761	0.000210045
b3460	4362.3	8.8458	0.00138352	0.000210045
b3461	2.57987	1.7925	0.00340156	0.000210045
b3462	39.6395	0.72648	0.00359032	0.000210045
b3463	114.369	0.99103	0.00287916	0.000210045
b3464	190.486	0.93109	0.00359032	0.000210045
b3465	28.8863	0.44844	0.00250303	0.000210045
b3471	1.51838	0.59543	0.00359032	0.000210045
b3472	151.075	1.0989	0.00500606	0.000210045
b3482	0.0771078	0.2435	0.00241417	0.000210045
b3483	2.33232	0.46458	0.00225548	0.000210045
b3486	8.02198	0.27056	0.00245773	0.000210045
b3487	29.1281	0.73713	0.0015844	0.000210045
b3492	1.2007	0.42691	0.00270394	0.000210045
b3493	50.4131	0.95462	0.00349324	0.000210045
b3495	1511.13	22.722	0.00202626	0.000210045
b3498	311.937	1.287	0.00544366	0.000210045
b3499	26.2303	1.7423	0.00250303	0.000210045
b3500	105.666	0.55133	0.00196984	0.000210045
b3506	553.009	6.9934	0.00447123	0.000210045
b3509	857.458	32.968	0.00211795	0.000210045
b3511	299.621	5.0806	0.00359032	0.000210045
b3512	133.559	3.8211	0.00301021	0.000210045
b3513	39.5981	1.5889	0.00431842	0.000210045
b3514	3.38172	0.70711	0.00447123	0.000210045
b3515	4.19537	6.0002	0.00521535	0.000210045
b3517	1681.22	5.9794	0.00179705	0.000210045
b3519	0.544211	1.0324	0.00417615	0.000210045
b3520	0.524335	0.46911	0.00270394	0.000210045
b3521	0.551219	0.32041	0.00270394	0.000210045
b3523	1.74026	1.5105	0.00359032	0.000210045
b3525	10.573	0.27319	0.00255018	0.000210045
b3526	50.2595	0.3482	0.00250303	0.000210045
b3527	41.8072	1.3113	0.00215058	0.000210045
b3528	4.66526	0.31997	0.00169286	0.000210045
b3529	3.2789	0.28917	0.00265051	0.000210045
b3531	0.947248	0.4098	0.00169286	0.000210045
b3536	3.26493	1.4907	0.00544366	0.000210045
b3538	0.319275	0.50909	0.00544366	0.000210045
b3543	72.1628	0.58358	0.00152041	0.000210045
b3544	1814.45	2.8699	0.00241417	0.000210045
b3551	6.06699	0.58277	0.00500606	0.000210045
b3552	2.9451	0.68777	0.00160138	0.000210045
b3554	128.996	1.1431	0.00308065	0.000210045
b3556	1747.92	2.2176	0.00186681	0.000210045
b3559	738.732	1.0147	0.00463579	0.000210045
b3560	372.549	1.646	0.00521535	0.000210045
b3564	0.401687	1.0196	0.00241417	0.000210045
b3565	0.213772	0.20747	0.00117156	0.000210045
b3568	15.1615	0.30736	0.0011971	0.000210045
b3570	3.57524	1.4399	0.00463579	0.000210045
b3571	0.180346	0.41754	0.00117156	0.000210045
b3588	44.1702	0.46394	0.00108119	0.000210045
b3590	27.8841	0.45978	0.00417615	0.000210045
b3592	31.2212	0.6916	0.0028181	0.000210045
b3593	0.173203	0.25087	0.00215058	0.000210045
b3599	145.076	0.48835	0.00331483	0.000210045
b3604	0.671576	0.50593	0.00301021	0.000210045
b3605	64.5194	0.43167	0.00205584	0.000210045
b3606	4.84918	0.3885	0.00229299	0.000210045
b3607	113.241	0.94409	0.00349324	0.000210045
b3608	130.904	0.93368	0.00315471	0.000210045
b3609	2324.21	2.8739	0.00340156	0.000210045
b3610	521.463	2.2626	0.00301021	0.000210045
b3611	407.718	1.5757	0.00301021	0.000210045
b3613	8.79767	1.2483	0.00270394	0.000210045
b3616	133.648	0.61472	0.00175368	0.000210045
b3617	241.892	0.54111	0.00117993	0.000210045
b3618	13.5191	0.85204	0.00270394	0.000210045
b3619	685.681	1.7088	0.0028181	0.000210045
b3620	2.11518	0.93433	0.00275975	0.000210045
b3624	1.01765	0.42279	0.0015844	0.000210045
b3630	7.88981	0.59708	0.00500606	0.000210045
b3631	1.28204	0.86454	0.00323266	0.000210045
b3632	0.159437	0.68539	0.00463579	0.000210045
b3633	12.7462	0.82473	0.00255018	0.000210045
b3634	28.2147	0.72096	0.00340156	0.000210045
b3636	3928.32	5.6962	0.00349324	0.000210045
b3637	5502.1	6.7928	0.00359032	0.000210045
b3639	62.2139	0.89689	0.00500606	0.000210045
b3640	391.496	1.0112	0.00308065	0.000210045
b3642	5.08727	0.56253	0.00237225	0.000210045
b3643	15.6875	0.90188	0.00142153	0.000210045
b3644	108.635	0.79996	0.00215058	0.000210045
b3648	143.014	1.8869	0.00417615	0.000210045
b3649	1979.78	1.7814	0.00369328	0.000210045
b3650	38.0994	1.0681	0.00359032	0.000210045
b3652	13.7792	0.51513	0.00431842	0.000210045
b3655	16.68	0.48532	0.00447123	0.000210045
b3661	64.2947	0.41009	0.00225548	0.000210045
b3665	0.461723	0.70125	0.0016366	0.000210045
b3667	2.19742	0.23504	0.00152041	0.000210045
b3668	3.10079	0.36602	0.00229299	0.000210045
b3670	18.5599	0.74639	0.00250303	0.000210045
b3671	211.072	1.1251	0.00167362	0.000210045
b3687	298.989	0.90815	0.00250303	0.000210045
b3689	14.2059	0.6916	0.00404336	0.000210045
b3698	115.21	0.39475	0.00265051	0.000210045
b3699	430.993	0.82245	0.00481352	0.000210045
b3701	100.803	0.74021	0.00500606	0.000210045
b3702	33.0282	1.0504	0.00627278	0.000210045
b3703	4075.74	4.0897	0.00275975	0.000210045
b3704	62.6389	1.9697	0.00369328	0.000210045
b3706	188.792	0.70174	0.00301021	0.000210045
b3712	2.64103	0.69689	0.00237225	0.000210045
b3713	328.129	0.59255	0.0017126	0.000210045
b3714	1.77085	0.38985	0.00315471	0.000210045
b3724	66.1168	0.63288	0.0015844	0.000210045
b3725	272.902	0.42573	0.00315471	0.000210045
b3727	173.962	0.35184	0.00186681	0.000210045
b3728	218.542	0.66388	0.00275975	0.000210045
b3729	340.63	1.195	0.00431842	0.000210045
b3730	89.9861	0.80608	0.00194291	0.000210045
b3732	5972.22	1.2666	0.00250303	0.000210045
b3733	762.651	1.4479	0.00110218	0.000210045
b3734	2627.91	1.3623	0.00218434	0.000210045
b3735	795.891	1.181	0.00241417	0.000210045
b3736	1009.81	2.1038	0.00270394	0.000210045
b3737	393.284	3.061	0.00245773	0.000210045
b3738	7.41449	1.5911	0.00287916	0.000210045
b3739	3.20163	1.2176	0.00215058	0.000210045
b3741	31.9465	0.54715	0.00481352	0.000210045
b3742	240.578	2.291	0.00380268	0.000210045
b3743	106.665	0.35503	0.00205584	0.000210045
b3744	717.536	0.58764	0.00211795	0.000210045
b3746	22.5791	0.57955	0.00315471	0.000210045
b3747	0.885707	0.37216	0.00211795	0.000210045
b3749	3.85461	0.31122	0.00165488	0.000210045
b3751	493.781	0.87843	0.00169286	0.000210045
b3752	5.77977	1.2303	0.00189143	0.000210045
b3753	1.38239	0.77432	0.00275975	0.000210045
b3754	0.852544	1.8609	0.00241417	0.000210045
b3755	48.4526	2.3768	0.00265051	0.000210045
b3764	1160.32	2.4589	0.00270394	0.000210045
b3770	164.616	0.82359	0.00315471	0.000210045
b3771	75.6706	0.72447	0.00431842	0.000210045
b3772	18.4725	0.70809	0.00294312	0.000210045
b3774	4181.44	5.6373	0.00844429	0.000210045
b3775	155.85	1.5724	0.00225548	0.000210045
b3778	4.40218	0.46911	0.00218434	0.000210045
b3779	28.7798	1.2397	0.00404336	0.000210045
b3780	179.142	2.4318	0.00369328	0.000210045
b3781	1347.07	5.5481	0.00431842	0.000210045
b3783	3340.96	2.7019	0.00544366	0.000210045
b3785	141.126	0.79554	0.0028181	0.000210045
b3787	13.5962	0.34652	0.00349324	0.000210045
b3788	13.2937	0.52196	0.00250303	0.000210045
b3789	21.8838	0.43497	0.00156783	0.000210045
b3791	8.39939	0.60963	0.00142153	0.000210045
b3794	3.71472	0.43377	0.0017126	0.000210045
b3795	5.88461	0.62114	0.00150532	0.000210045
b3802	105.336	0.50839	0.00463579	0.000210045
b3803	103.737	1.2906	0.00431842	0.000210045
b3804	0.2619	1.3324	0.0028181	0.000210045
b3805	3.70543	0.66619	0.00208639	0.000210045
b3806	21.3164	1.5147	0.00500606	0.000210045
b3807	62.2048	0.75786	0.00315471	0.000210045
b3809	51.8723	0.729	0.00369328	0.000210045
b3810	15.3247	1.0913	0.00404336	0.000210045
b3811	8.47263	0.73255	0.00391914	0.000210045
b3813	100.2	0.41066	0.00349324	0.000210045
b3816	121.725	0.89379	0.00331483	0.000210045
b3821	14.141	0.6364	0.00359032	0.000210045
b3822	1.92061	0.48869	0.00208639	0.000210045
b3825	14.2646	0.74742	0.00380268	0.000210045
b3826	40.2512	0.84148	0.00250303	0.000210045
b3828	14.2596	1.1368	0.00221929	0.000210045
b3829	6138.81	30.044	0.00294312	0.000210045
b3830	27.8598	4.3954	0.00323266	0.000210045
b3831	2135.38	1.7267	0.00116334	0.000210045
b3832	7.84353	0.57117	0.00301021	0.000210045
b3833	167.023	1.4917	0.00369328	0.000210045
b3835	1.53871	0.62894	0.00417615	0.000210045
b3836	384.363	2.6081	0.00431842	0.000210045
b3838	67.1029	2.1871	0.00596877	0.000210045
b3839	68.1931	0.4472	0.00380268	0.000210045
b3843	58.1793	0.66113	0.00359032	0.000210045
b3844	91.56	0.98623	0.00463579	0.000210045
b3845	9.37533	0.82989	0.0025993	0.000210045
b3846	6.59413	0.55748	0.00189143	0.000210045
b3847	407.471	1.3333	0.00500606	0.000210045
b3848	5.84908	1.0389	0.00315471	0.000210045
b3850	7.43529	3.8317	0.00323266	0.000210045
b3856	2.78126	5.9012	0.00245773	0.000210045
b3857	7.37607	3.7218	0.00147615	0.000210045
b3860	115.479	1.6725	0.00315471	0.000210045
b3861	1.90453	0.46814	0.0017126	0.000210045
b3862	2.31196	0.56605	0.0028181	0.000210045
b3863	258.202	0.87055	0.00404336	0.000210045
b3865	142.925	1.8213	0.00380268	0.000210045
b3866	232.77	1.2781	0.00205584	0.000210045
b3867	13.7252	0.6552	0.00391914	0.000210045
b3868	91.9942	0.57634	0.00323266	0.000210045
b3869	33.8362	0.59337	0.00331483	0.000210045
b3870	1714.62	2.2486	0.00196984	0.000210045
b3871	545.119	1.7814	0.00431842	0.000210045
b3874	7.06014	0.67408	0.00156783	0.000210045
b3878	0.294487	0.42484	0.00139592	0.000210045
b3882	3.48105	1.0585	0.00194291	0.000210045
b3886	0.375267	1.06	0.0025993	0.000210045
b3887	57.6593	1.351	0.00404336	0.000210045
b3888	34.2994	0.95595	0.00144824	0.000210045
b3891	43.4217	0.82017	0.00233188	0.000210045
b3892	4.68006	0.33751	0.00287916	0.000210045
b3894	22.2713	0.29566	0.00294312	0.000210045
b3895	8.57936	0.34893	0.00205584	0.000210045
b3899	1.68987	0.29484	0.00270394	0.000210045
b3900	12.5919	0.38502	0.00225548	0.000210045
b3903	0.585078	0.94083	0.00265051	0.000210045
b3904	6.45994	0.35233	0.00301021	0.000210045
b3908	1593.96	13.89	0.00117156	0.000210045
b3911	0.739786	0.78567	0.00463579	0.000210045
b3912	566.256	1.3389	0.00208639	0.000210045
b3916	999.878	1.654	0.00404336	0.000210045
b3917	48.3617	0.28107	0.00218434	0.000210045
b3919	2582.1	4.6139	0.00431842	0.000210045
b3920	56.9766	0.69112	0.00161877	0.000210045
b3924	52.3378	1.0267	0.00315471	0.000210045
b3925	7.23871	0.59999	0.00233188	0.000210045
b3926	835.023	0.46976	0.00181965	0.000210045
b3927	69.7798	0.61728	0.0017126	0.000210045
b3929	375.931	1.5052	0.00369328	0.000210045
b3931	483.045	1.3059	0.00349324	0.000210045
b3932	87.4801	0.90878	0.00369328	0.000210045
b3933	28.7453	1.2781	0.00237225	0.000210045
b3934	4.25382	0.4377	0.00275975	0.000210045
b3935	0.169165	0.55133	0.00189143	0.000210045
b3936	1611.07	2.1096	0.00218434	0.000210045
b3937	1.07407	0.34676	0.00275975	0.000210045
b3938	538.487	1.0338	0.00340156	0.000210045
b3939	101.693	1.388	0.00391914	0.000210045
b3940	94.3128	0.95794	0.00596877	0.000210045
b3941	238.731	2.0994	0.00569371	0.000210045
b3942	526.086	0.53552	0.00245773	0.000210045
b3945	202.346	0.34222	0.000868123	0.000210045
b3947	3.4446	0.23504	0.000688354	0.000210045
b3949	2.76435	0.42074	0.00091911	0.000210045
b3951	3.55529	0.33125	0.00160138	0.000210045
b3955	5.85657	0.51799	0.00340156	0.000210045
b3956	1177.8	2.4572	0.00661057	0.000210045
b3957	114.631	1.4682	0.00233188	0.000210045
b3958	32.8884	0.51121	0.00233188	0.000210045
b3959	178.519	0.64618	0.00315471	0.000210045
b3960	293.796	0.47369	0.00349324	0.000210045
b3961	211.921	0.96527	0.00331483	0.000210045
b3962	246.804	1.683	0.00500606	0.000210045
b3963	39.663	1.7496	0.00211795	0.000210045
b3965	42.1458	1.0345	0.00229299	0.000210045
b3966	15.6533	1.554	0.00250303	0.000210045
b3967	17.587	4.3802	0.0025993	0.000210045
b3972	51.5076	3.2603	0.00265051	0.000210045
b3973	18.0347	1.9521	0.00380268	0.000210045
b3974	19.6279	1.9711	0.00218434	0.000210045
b3980	15497.5	20.735	0.00160138	0.000210045
b3981	37.7584	2.6851	0.00275975	0.000210045
b3982	682.053	1.7267	0.00369328	0.000210045
b3983	4833.04	6.859	0.00404336	0.000210045
b3984	3867.16	4.039	0.00349324	0.000210045
b3985	7731.64	4.9007	0.00315471	0.000210045
b3987	2600.77	3.4895	0.00250303	0.000210045
b3988	3754.95	1.7171	0.00250303	0.000210045
b3991	12.7476	0.4566	0.0016366	0.000210045
b3993	39.395	0.32488	0.00173287	0.000210045
b3994	38.7083	0.32851	0.00179705	0.000210045
b3995	20.6137	3.1145	0.00323266	0.000210045
b3996	16.7055	0.89565	0.00323266	0.000210045
b3997	83.1768	0.86394	0.00221929	0.000210045
b3998	13.3152	1.0755	0.00270394	0.000210045
b3999	81.1602	1.0718	0.00359032	0.000210045
b4001	0.355132	0.82702	0.00237225	0.000210045
b4003	6.80856	1.3594	0.000896959	0.000210045
b4004	2.041	0.71104	0.00199761	0.000210045
b4005	503.468	1.426	0.00241417	0.000210045
b4006	903.722	2.247	0.00391914	0.000210045
b4011	0.633119	2.5019	0.00245773	0.000210045
b4013	198.442	5.5751	0.00569371	0.000210045
b4015	3745.52	7.3462	0.0011971	0.000210045
b4016	0.188533	1.8391	0.00308065	0.000210045
b4019	36.9936	0.74226	0.00521535	0.000210045
b4022	8.49777	0.57634	0.00208639	0.000210045
b4024	479.45	0.84206	0.00349324	0.000210045
b4025	1279.54	3.0546	0.00500606	0.000210045
b4036	17.5456	0.24015	0.00229299	0.000210045
b4037	105.014	0.73662	0.00275975	0.000210045
b4040	5.41218	0.3701	0.00308065	0.000210045
b4041	89.2181	0.49483	0.00323266	0.000210045
b4043	47.5841	1.4671	0.00229299	0.000210045
b4044	7.99371	0.52087	0.00140859	0.000210045
b4045	1346.62	1.6268	0.00250303	0.000210045
b4046	19.6702	1.0063	0.00120591	0.000210045
b4050	1.68126	0.364	0.00233188	0.000210045
b4051	589.318	1.6335	0.00417615	0.000210045
b4052	74.9908	0.62633	0.00349324	0.000210045
b4054	285.891	4.1756	0.00169286	0.000210045
b4055	18.2579	0.45282	0.00199761	0.000210045
b4056	70.0341	2.914	0.00287916	0.000210045
b4057	228.978	1.7728	0.00156783	0.000210045
b4058	35.2575	0.89379	0.00500606	0.000210045
b4059	278.677	0.9586	0.00380268	0.000210045
b4063	0.422779	0.42367	0.00275975	0.000210045
b4069	74.1329	0.2801	0.00160138	0.000210045
b4070	9.33768	0.25561	0.00189143	0.000210045
b4073	0.590465	0.50313	0.00177507	0.000210045
b4074	0.455263	0.311	0.00130335	0.000210045
b4077	6.65436	0.55787	0.00221929	0.000210045
b4078	1.05492	0.56841	0.00229299	0.000210045
b4080	3.2002	0.21524	0.00189143	0.000210045
b4090	402.716	0.4435	0.00132513	0.000210045
b4095	1.0972	0.44938	0.00117156	0.000210045
b4097	57.5347	0.38555	0.00179705	0.000210045
b4098	18.3573	0.67222	0.00270394	0.000210045
b4107	8.94356	0.88209	0.00225548	0.000210045
b4108	436.571	0.63772	0.00245773	0.000210045
b4109	0.410767	0.44535	0.00221929	0.000210045
b4111	102.092	3.5259	0.00431842	0.000210045
b4112	0.734729	0.4938	0.0028181	0.000210045
b4122	84.2459	0.27187	0.00112419	0.000210045
b4124	0.607813	0.33518	0.00255018	0.000210045
b4126	7.9908	1.0112	0.00404336	0.000210045
b4127	98.6937	1.459	0.00359032	0.000210045
b4129	435.707	0.43982	0.00275975	0.000210045
b4135	96.5288	2.0251	0.00369328	0.000210045
b4136	0.354836	0.99172	0.00404336	0.000210045
b4137	124.208	2.1082	0.00215058	0.000210045
b4139	847.518	0.44442	0.00205584	0.000210045
b4140	3.4833	0.67596	0.00205584	0.000210045
b4142	7208.12	3.7633	0.00250303	0.000210045
b4143	10660.6	3.8825	0.00349324	0.000210045
b4144	514.758	2.5937	0.00391914	0.000210045
b4145	4.19384	0.37657	0.00315471	0.000210045
b4146	3.14105	0.78622	0.00391914	0.000210045
b4147	391.215	1.9588	0.00380268	0.000210045
b4149	15.5287	1.5933	0.00340156	0.000210045
b4150	1.87755	0.42958	0.00215058	0.000210045
b4154	99.7317	0.54753	0.00205584	0.000210045
b4155	10.9989	0.29958	0.00155165	0.000210045
b4160	218.855	1.4191	0.00569371	0.000210045
b4161	66.3693	1.1802	0.00417615	0.000210045
b4162	60.0414	0.86634	0.00323266	0.000210045
b4166	0.234178	0.57634	0.00265051	0.000210045
b4167	15.9754	0.68066	0.00380268	0.000210045
b4168	32.3518	0.71005	0.00287916	0.000210045
b4169	2.35359	0.58561	0.00331483	0.000210045
b4170	8.04081	0.70028	0.00447123	0.000210045
b4171	6.15277	3.4678	0.00255018	0.000210045
b4172	2239.93	10.711	0.00250303	0.000210045
b4173	49.918	1.8025	0.00463579	0.000210045
b4174	217.648	1.9725	0.00544366	0.000210045
b4175	217.055	1.8532	0.00380268	0.000210045
b4177	2503.45	4.6881	0.00265051	0.000210045
b4178	46.0782	2.3768	0.00237225	0.000210045
b4179	230.718	0.92659	0.00431842	0.000210045
b4186	0.222567	0.35948	0.00167362	0.000210045
b4187	32.9051	0.79499	0.00301021	0.000210045
b4190	1.91114	0.55903	0.0025993	0.000210045
b4191	11.5527	0.51656	0.00111674	0.000210045
b4196	0.976689	0.91193	0.00237225	0.000210045
b4197	0.758962	0.98897	0.00106115	0.000210045
b4200	4732.07	7.2904	0.00202626	0.000210045
b4202	5806.45	7.235	0.00205584	0.000210045
b4203	7434.82	2.0705	0.00225548	0.000210045
b4206	32.7345	1.5977	0.00404336	0.000210045
b4207	621.285	1.3736	0.00140859	0.000210045
b4208	51.2342	0.52015	0.00229299	0.000210045
[truncated: 85 more rows]

## Sheet: Figure 2
Figure 2B and 2C	<P>	burst rate	kp	gamma_m (sec -1)				Figure 2D	Bs	koff	alpha_max
smooth50	0.0698679	0.0299009	5.12083e-05	0.0017126					1	0.5	0.5
	0.0762545	0.0238854	4.53989e-05	0.00180305					1.1	0.454545	0.5
	0.103288	0.019964	4.46462e-05	0.0023441					1.2	0.416667	0.5
	0.119951	0.018234	4.63205e-05	0.00276664					1.3	0.384615	0.5
	0.131336	0.0255543	5.9495e-05	0.00260095					1.4	0.357143	0.5
	0.139934	0.0331498	6.60137e-05	0.00239398					1.5	0.333333	0.5
	0.14691	0.0306534	6.26878e-05	0.00245519					1.6	0.3125	0.5
	0.153244	0.0306137	6.19928e-05	0.00238632					1.7	0.294118	0.5
	0.160505	0.0397959	7.13476e-05	0.00229722					1.8	0.277778	0.5
	0.166735	0.0402409	7.29429e-05	0.00237078					1.9	0.263158	0.5
	0.172173	0.0409697	7.6915e-05	0.00237307					2	0.25	0.5
	0.176665	0.040052	7.91526e-05	0.00245998					2.1	0.238095	0.5
	0.180438	0.0388696	8.05085e-05	0.00256739					2.2	0.227273	0.5
	0.1844	0.0381788	8.01999e-05	0.00256809					2.3	0.217391	0.5
	0.188059	0.0395377	8.07064e-05	0.0025032					2.4	0.208333	0.5
	0.191933	0.039765	8.1637e-05	0.00248402					2.5	0.2	0.5
	0.196036	0.0390789	8.08773e-05	0.00248835					2.6	0.192308	0.5
	0.200061	0.0389073	7.92001e-05	0.00243778					2.7	0.185185	0.5
	0.203933	0.0397255	8.21559e-05	0.0024535					2.8	0.178571	0.5
	0.20777	0.0390453	8.15292e-05	0.00246854					2.9	0.172414	0.5
	0.211515	0.0389203	8.33382e-05	0.00250551					3	0.166667	0.5
	0.21531	0.0425899	8.51215e-05	0.00243865					3.1	0.16129	0.5
	0.218885	0.0437978	8.5123e-05	0.00240206					3.2	0.15625	0.5
	0.222178	0.0460396	8.59652e-05	0.00234577					3.3	0.151515	0.5
	0.225201	0.0470091	8.62233e-05	0.00230394					3.4	0.147059	0.5
	0.229821	0.0475854	8.72845e-05	0.00230521					3.5	0.142857	0.5
	0.234293	0.0481795	8.7775e-05	0.00228863					3.6	0.138889	0.5
	0.23867	0.0488696	8.90055e-05	0.00229585					3.7	0.135135	0.5
	0.242109	0.0489026	8.97031e-05	0.00234076					3.8	0.131579	0.5
	0.245036	0.0496518	9.18144e-05	0.00234076					3.9	0.128205	0.5
	0.24794	0.0506772	9.29364e-05	0.0022811					4	0.125	0.5
	0.250768	0.0509061	9.30722e-05	0.00226163					4.1	0.121951	0.5
	0.253528	0.0508795	9.36472e-05	0.00228054					4.2	0.119048	0.5
	0.256261	0.0504555	9.27679e-05	0.00228123					4.3	0.116279	0.5
	0.259167	0.0497989	9.34538e-05	0.00235653					4.4	0.113636	0.5
	0.262234	0.0491641	9.47648e-05	0.00240027					4.5	0.111111	0.5
	0.265285	0.0497345	9.76448e-05	0.0024268					4.6	0.108696	0.5
	0.268204	0.050495	9.99876e-05	0.0024268					4.7	0.106383	0.5
	0.271056	0.0506334	0.000101587	0.00246044					4.8	0.104167	0.5
	0.273833	0.0505249	0.000101187	0.00245329					4.9	0.102041	0.5
	0.276337	0.0471642	9.8091e-05	0.00249225					5	0.1	0.5
	0.27893	0.0472394	9.81461e-05	0.00248932					5.1	0.0980392	0.5
	0.281587	0.0473885	9.89616e-05	0.00249943					5.2	0.0961538	0.5
	0.284161	0.0464349	9.77412e-05	0.0025113					5.3	0.0943396	0.5
	0.286747	0.0469694	9.80729e-05	0.00249908					5.4	0.0925926	0.5
	0.289421	0.0463893	9.72537e-05	0.00253144					5.5	0.0909091	0.5
	0.292101	0.0465444	9.68577e-05	0.00250658					5.6	0.0892857	0.5
	0.294795	0.0469331	9.68956e-05	0.0024824					5.7	0.0877193	0.5
	0.297506	0.0492774	9.96264e-05	0.00243857					5.8	0.0862069	0.5
	0.300237	0.0489531	9.86003e-05	0.00246312					5.9	0.0847458	0.5
	0.302833	0.0505944	9.9451e-05	0.00243269					6	0.0833333	0.5
	0.305422	0.0521197	0.000101399	0.00241315					6.1	0.0819672	0.5
	0.308007	0.0511798	0.000101607	0.00244674					6.2	0.0806452	0.5
	0.310519	0.052405	0.000104517	0.00245489					6.3	0.0793651	0.5
	0.313091	0.0538096	0.00010604	0.00243831					6.4	0.078125	0.5
	0.315649	0.0535337	0.000105843	0.00245059					6.5	0.0769231	0.5
	0.31812	0.0532159	0.000105367	0.00246011					6.6	0.0757576	0.5
	0.320694	0.0534529	0.000106349	0.00247202					6.7	0.0746269	0.5
	0.323216	0.0533379	0.000108084	0.00251937					6.8	0.0735294	0.5
	0.325745	0.0542336	0.0001104	0.00252204					6.9	0.0724638	0.5
	0.328288	0.0540022	0.000109402	0.00251269					7	0.0714286	0.5
	0.330791	0.0543838	0.000111315	0.00252482					7.1	0.0704225	0.5
	0.333206	0.0546695	0.00011223	0.00252763					7.2	0.0694444	0.5
	0.335631	0.0540577	0.000110989	0.0025581					7.3	0.0684932	0.5
	0.337946	0.0535714	0.000109328	0.00252838					7.4	0.0675676	0.5
	0.340293	0.0536727	0.000108176	0.00249321					7.5	0.0666667	0.5
	0.342537	0.0517156	0.000107909	0.00252737					7.6	0.0657895	0.5
	0.344727	0.0524004	0.00011013	0.0025365					7.7	0.0649351	0.5
	0.346919	0.0522603	0.000110236	0.00255567					7.8	0.0641026	0.5
	0.349139	0.0514969	0.000110735	0.00257232					7.9	0.0632911	0.5
	0.351378	0.0494849	0.00010877	0.00264285					8	0.0625	0.5
	0.353624	0.0483574	0.000109667	0.00270286					8.1	0.0617284	0.5
	0.355908	0.0476304	0.000109917	0.00273655					8.2	0.0609756	0.5
	0.358196	0.0480809	0.000112987	0.00276447					8.3	0.060241	0.5
	0.360533	0.0486907	0.000114868	0.00277354					8.4	0.0595238	0.5
	0.362872	0.0508201	0.000120196	0.00278544					8.5	0.0588235	0.5
	0.365239	0.0505744	0.000120847	0.00281491					8.6	0.0581395	0.5
	0.367754	0.0518726	0.000123654	0.00275503					8.7	0.0574713	0.5
	0.370325	0.0512253	0.000122173	0.00277079					8.8	0.0568182	0.5
	0.372929	0.0506622	0.000121089	0.00276718					8.9	0.0561798	0.5
	0.375582	0.051047	0.000122868	0.0027881					9	0.0555556	0.5
	0.378194	0.0507802	0.000121887	0.00277662					9.1	0.0549451	0.5
	0.380826	0.0515927	0.00012194	0.00275683					9.2	0.0543478	0.5
	0.383252	0.0524823	0.000123224	0.00270449					9.3	0.0537634	0.5
	0.385627	0.0522535	0.000122349	0.00270123					9.4	0.0531915	0.5
	0.388018	0.0529046	0.000121164	0.00265899					9.5	0.0526316	0.5
	0.390543	0.056855	0.000124706	0.00262271					9.6	0.0520833	0.5
	0.393107	0.0576295	0.000124792	0.00259211					9.7	0.0515464	0.5
	0.395732	0.0589366	0.000126799	0.00258585					9.8	0.0510204	0.5
	0.398291	0.0587087	0.000126653	0.00263918					9.9	0.0505051	0.5
	0.400853	0.0605676	0.000129726	0.0026349					10	0.05	0.5
	0.403338	0.0622818	0.000132945	0.00258507
	0.405788	0.0629973	0.000135027	0.00259209
	0.408285	0.0647797	0.000139285	0.00259931
	0.411112	0.0672978	0.000143533	0.00255756
	0.414019	0.0668888	0.000143408	0.00260375
	0.416983	0.0693019	0.00014798	0.00260267
	0.420046	0.0676917	0.000145616	0.0026075
	0.423151	0.0687331	0.000148325	0.00256539
	0.4262	0.0685426	0.000149887	0.00258334
	0.429359	0.0674943	0.000150059	0.00261822
	0.432517	0.0676736	0.000151076	0.00262664
	0.435672	0.0664039	0.000148993	0.00266133
	0.438664	0.0661222	0.000149028	0.00266626
	0.441634	0.0664551	0.000149763	0.00266337
	0.444611	0.0677002	0.0001531	0.00266223
	0.447447	0.0683984	0.000154202	0.00264122
	0.450427	0.0696766	0.000155474	0.00261398
	0.453358	0.0696535	0.00015517	0.00261048
	0.456326	0.071505	0.0001593	0.00259883
	0.459348	0.0701539	0.000156551	0.00262997
	0.462386	0.0714584	0.000159047	0.00261313
	0.465518	0.073995	0.00016562	0.00258579
	0.468656	0.0747689	0.000168075	0.00261551
	0.471798	0.0758422	0.000171233	0.0026264
	0.475215	0.076917	0.000176728	0.00265964
	0.478679	0.0759702	0.000177602	0.00268801
	0.482196	0.0772558	0.000179469	0.00266115
	0.485864	0.0781708	0.000182662	0.00267463
	0.48952	0.0790667	0.000184802	0.00263412
	0.493169	0.0901808	0.000198311	0.00258212
	0.496816	0.0913547	0.00020019	0.00256458
	0.500477	0.0913954	0.000198409	0.00254389
	0.504144	0.0924567	0.000199495	0.00253482
	0.507964	0.0903401	0.000196199	0.00255789
	0.511784	0.0914721	0.000197724	0.00253637
	0.515398	0.091875	0.000197844	0.00252608
	0.519052	0.0919597	0.000197069	0.00248448
	0.52268	0.0953836	0.000202202	0.00248385
	0.52626	0.0974926	0.000207069	0.00247303
	0.529875	0.0984471	0.000209438	0.00247627
	0.533454	0.0970755	0.000208588	0.00251744
	0.537024	0.0957459	0.000204923	0.00257488
	0.540447	0.0954129	0.000204277	0.00259573
	0.544211	0.0940895	0.000202307	0.00261052
	0.54785	0.0899494	0.000197618	0.00263072
	0.551841	0.0902746	0.000200283	0.00265287
	0.556042	0.0930602	0.00020501	0.00265362
	0.560239	0.0973197	0.000212992	0.00257938
	0.564297	0.0974966	0.000215677	0.00259706
	0.568354	0.0960096	0.000212104	0.00259545
	0.572425	0.0971025	0.000213334	0.00258205
	0.576452	0.0957437	0.000209892	0.0025757
	0.580089	0.0947492	0.000209835	0.00259636
	0.583675	0.0988718	0.000214495	0.00253076
	0.587292	0.096121	0.000209677	0.00254469
	0.590807	0.0977798	0.000212814	0.00254469
	0.594479	0.1039	0.000217325	0.00250712
	0.59824	0.102729	0.000215875	0.00252603
	0.601966	0.105127	0.000218057	0.00249157
	0.605819	0.1065	0.000219581	0.00246485
	0.609777	0.107408	0.000220605	0.00242622
	0.613913	0.107775	0.000222013	0.0024325
	0.618128	0.107119	0.000220761	0.00245995
	0.622277	0.108302	0.000222414	0.00244935
	0.626419	0.110695	0.000227947	0.00244852
	0.630496	0.11091	0.000230617	0.0024689
	0.634673	0.110347	0.000231326	0.00251592
	0.638923	0.110219	0.000228053	0.00248816
	0.643149	0.111275	0.000229115	0.00244551
	0.647373	0.111842	0.000230991	0.00245056
	0.651613	0.112218	0.000226873	0.00241703
	0.655856	0.112748	0.000229179	0.00242836
	0.660148	0.112408	0.000229151	0.00243871
	0.664239	0.112881	0.000228045	0.00241138
	0.668755	0.112985	0.00022744	0.00240173
	0.673354	0.112447	0.000227643	0.00242267
	0.677867	0.110515	0.000223067	0.00242645
	0.68252	0.110129	0.000223002	0.00245758
	0.687232	0.1011	0.000214305	0.00248478
	0.692011	0.0999075	0.000211693	0.00248347
	0.696786	0.107992	0.000222407	0.0024783
	0.701619	0.109391	0.000220349	0.00245653
	0.706336	0.109339	0.000219317	0.00244093
	0.711054	0.112095	0.000223845	0.00243625
	0.715816	0.112641	0.000226801	0.00245028
	0.720498	0.112936	0.000227936	0.00246703
	0.725152	0.111301	0.000229364	0.00249918
	0.729823	0.111293	0.000231685	0.00251479
	0.734745	0.110869	0.000230548	0.00251231
	0.739665	0.111284	0.00023122	0.00249561
	0.744602	0.121985	0.000249758	0.0024152
	0.749879	0.131783	0.000260868	0.00235553
	0.754799	0.132821	0.000264819	0.00237479
	0.759777	0.13408	0.000269895	0.00239742
	0.764531	0.137	0.000274724	0.00238313
	0.769042	0.138581	0.000280921	0.002395
	0.773728	0.137461	0.000277468	0.002388
	0.778533	0.14009	0.000282455	0.00238098
	0.783539	0.144866	0.000289036	0.00236431
	0.788707	0.14847	0.000293572	0.002356
	0.793847	0.148365	0.000293601	0.00235838
	0.799091	0.147693	0.000290739	0.00234454
	0.804366	0.145478	0.000290778	0.00237304
	0.809556	0.147209	0.000293014	0.00235376
	0.81503	0.150183	0.000297467	0.00234971
	0.820396	0.144751	0.000292981	0.00236582
	0.825728	0.145754	0.000296564	0.00237428
	0.830989	0.14405	0.00029709	0.0024126
	0.836194	0.146708	0.000301652	0.00240767
	0.84159	0.151989	0.000313869	0.00241235
	0.846796	0.151558	0.000313375	0.00241687
	0.852004	0.155613	0.000321657	0.00238316
	0.857355	0.156466	0.000323144	0.00238116
	0.862997	0.155594	0.000320269	0.00237492
	0.86861	0.154637	0.000317653	0.00237617
	0.874265	0.159474	0.00032097	0.00230794
	0.879764	0.163857	0.000329165	0.00231963
	0.885282	0.163703	0.000330084	0.00233711
	0.890836	0.166779	0.000332931	0.00231906
	0.896316	0.168777	0.000337999	0.00233081
	0.901805	0.16891	0.000337174	0.0023152
	0.907355	0.170138	0.000335055	0.00227352
	0.912796	0.173059	0.000337622	0.0022525
	0.917888	0.175049	0.000340083	0.00223694
	0.922964	0.175794	0.000339599	0.00220888
	0.927943	0.180614	0.000349411	0.00219841
	0.932812	0.180686	0.000349232	0.00218447
	0.937673	0.17853	0.00034481	0.00223145
	0.942447	0.181298	0.000351306	0.00223567
	0.947321	0.172613	0.000341839	0.00227685
	0.952358	0.173207	0.000352212	0.00231872
	0.957374	0.178858	0.000357705	0.00229185
	0.962453	0.176335	0.00035507	0.00231035
	0.967736	0.175153	0.000351204	0.00230438
	0.973007	0.181298	0.00036078	0.00228974
	0.978355	0.187837	0.000363729	0.00225078
	0.984054	0.188773	0.000359714	0.00221447
	0.989491	0.189753	0.000362194	0.00221695
	0.99492	0.191551	0.000365597	0.00220964
	1.00034	0.183373	0.000352647	0.00222064
	1.0054	0.177213	0.000347613	0.0022342
	1.01046	0.179351	0.000350736	0.00221081
	1.01552	0.181092	0.000349907	0.00217373
	1.02058	0.177137	0.000342536	0.00219648
	1.02569	0.171808	0.000330746	0.00220249
	1.03075	0.169656	0.000327472	0.00220949
	1.03589	0.168535	0.000324094	0.00220542
	1.04086	0.165522	0.00032227	0.00222834
	1.04568	0.163485	0.000320473	0.0022351
	1.05063	0.163343	0.000320889	0.00224329
	1.05616	0.169042	0.000333907	0.0022425
	1.06165	0.171256	0.000339634	0.00224017
	1.06719	0.16999	0.000339414	0.00227404
	1.07301	0.17347	0.000344132	0.00227149
	1.07878	0.174809	0.000347505	0.00227678
	1.08483	0.174765	0.000345265	0.00225276
	1.09087	0.176864	0.000348712	0.00223154
	1.09722	0.175396	0.000346166	0.00223324
	1.10338	0.173602	0.000343778	0.00224026
	1.10961	0.173633	0.000345559	0.00225781
	1.1161	0.172648	0.00034587	0.00227268
	1.12247	0.173178	0.000350998	0.00229154
	1.12868	0.173936	0.000351807	0.00228732
	1.13482	0.175889	0.000356048	0.00227872
	1.14135	0.173201	0.000354622	0.00229254
	1.14821	0.17725	0.000365727	0.00230156
	1.15541	0.176655	0.000363727	0.00229558
	1.16263	0.172693	0.000360483	0.00233792
	1.16987	0.170366	0.000359814	0.00236084
	1.17717	0.183932	0.000369514	0.00232746
	1.18436	0.182291	0.000371799	0.00239294
	1.19178	0.185941	0.000381548	0.00240136
	1.1992	0.184172	0.000381535	0.00243387
	1.20672	0.187175	0.000390873	0.00245295
	1.21467	0.192359	0.000391767	0.00243363
	1.22303	0.199041	0.000401539	0.00239611
	1.23147	0.206514	0.000418716	0.00234503
	1.24035	0.211267	0.000427658	0.00234019
	1.24921	0.211788	0.000427086	0.00231335
	1.25827	0.210007	0.00042472	0.0023303
	1.26734	0.206097	0.000425183	0.002368
	1.27658	0.209685	0.000428718	0.00234585
	1.28565	0.208628	0.000426035	0.00235463
	1.29475	0.204191	0.000425076	0.00240608
	1.30377	0.217787	0.000432546	0.00239845
	1.3125	0.216633	0.0004341	0.00242229
	1.32171	0.217365	0.000433009	0.00240029
	1.33093	0.21701	0.000436235	0.00243594
	1.34036	0.232816	0.000441082	0.00240109
	1.34983	0.231061	0.000440373	0.00242485
	1.35967	0.233753	0.000441709	0.00240954
	1.36968	0.235925	0.000449786	0.00242561
	1.38022	0.237251	0.000452156	0.00240805
	1.39083	0.24207	0.000464183	0.00240709
	1.40142	0.244072	0.000472067	0.00243111
	1.41198	0.243535	0.000472625	0.00244024
	1.4227	0.24976	0.000486517	0.00243478
	1.43356	0.254901	0.000503784	0.00245186
	1.44435	0.255491	0.000508599	0.00248267
	1.45478	0.250974	0.000502168	0.00251586
	1.46521	0.251706	0.000500605	0.00250203
	1.47558	0.256051	0.000510075	0.00248365
	1.48538	0.256706	0.000517641	0.00249694
	1.49554	0.255747	0.000517387	0.00251312
	1.50542	0.254389	0.000515336	0.00254877
	1.51537	0.251842	0.000510284	0.00256999
	1.52526	0.255406	0.000517942	0.00257122
	1.53524	0.260401	0.000529106	0.00256744
	1.54521	0.264642	0.000542331	0.00256585
	1.55499	0.264089	0.000534284	0.00251853
	1.56489	0.267027	0.000537901	0.00250389
	1.5754	0.269764	0.000540231	0.00249525
	1.58606	0.270441	0.000544652	0.00250947
	1.59636	0.276582	0.000562987	0.00252336
	1.60694	0.266495	0.000543684	0.00256724
	1.6172	0.274427	0.000560317	0.00255704
	1.62751	0.281089	0.000577276	0.00253798
	1.638	0.282251	0.000579115	0.00253093
	1.64858	0.277297	0.000582778	0.00254722
	1.65924	0.290699	0.000597772	0.00248998
	1.66967	0.287561	0.000594141	0.00250044
	1.68017	0.293493	0.000603193	0.00246975
	1.69085	0.302992	0.00062765	0.00247071
	1.70121	0.298448	0.000626116	0.00248325
	1.71165	0.297709	0.000630225	0.00249963
	1.72221	0.297875	0.000623494	0.00248195
	1.73271	0.295388	0.000617886	0.0024802
	1.74329	0.297288	0.000620952	0.00247523
	1.75355	0.297364	0.000615318	0.00243691
	1.7642	0.300713	0.00061891	0.0024148
	1.77481	0.297517	0.000617954	0.00244942
	1.78615	0.30335	0.000636852	0.00245252
	1.79766	0.305639	0.000640788	0.00242872
	1.80942	0.28658	0.00063255	0.00246877
	1.8213	0.293478	0.000635006	0.00243486
	1.83308	0.294828	0.000647138	0.00248757
	1.84528	0.295366	0.000651059	0.00250121
	1.85737	0.280812	0.000650871	0.00254558
	1.86956	0.285046	0.000655003	0.00251766
	1.88146	0.291214	0.000672762	0.00253152
	1.89319	0.293494	0.000679624	0.00253515
	1.90436	0.317845	0.000714749	0.00251777
	1.91538	0.313709	0.000705985	0.00253996
	1.92649	0.312625	0.000704196	0.0025565
	1.93789	0.319783	0.000714436	0.00254209
	1.94931	0.317299	0.00070889	0.00254292
	1.96056	0.312736	0.000692931	0.00252685
	1.97238	0.312616	0.000696045	0.00256034
	1.98448	0.315961	0.000705199	0.00254633
	1.99656	0.314216	0.000702593	0.00255178
	2.00879	0.315006	0.000707031	0.00256002
	2.02143	0.31459	0.000706457	0.00256076
	2.03382	0.316174	0.000709242	0.00255085
	2.04642	0.320991	0.000725001	0.0025409
	2.05928	0.323372	0.000726966	0.00250523
	2.07197	0.319123	0.000721788	0.0025303
	2.08528	0.311926	0.0007049	0.00253408
	2.09864	0.313414	0.000700248	0.00250935
	2.11211	0.321499	0.000725893	0.002549
	2.12579	0.317148	0.000717826	0.00256226
	2.13911	0.319259	0.000730429	0.00258582
	2.15245	0.316008	0.000721479	0.0026236
	2.16596	0.30792	0.000698968	0.00260328
	2.17925	0.320196	0.000718436	0.00255261
	2.19253	0.313945	0.000711738	0.00260695
	2.2063	0.311824	0.000696403	0.00257506
	2.2199	0.308893	0.000692434	0.00263689
	2.23338	0.307602	0.000690981	0.00263861
	2.24705	0.294822	0.000677168	0.00268004
	2.2609	0.303097	0.000686874	0.00266278
	2.27496	0.30452	0.000693828	0.00267129
	2.28925	0.296977	0.000673361	0.00266766
	2.30361	0.298138	0.000678958	0.0026779
	2.31758	0.299115	0.000679275	0.00267232
	2.3316	0.296569	0.000684682	0.00270657
	2.34541	0.307748	0.000707172	0.00270713
	2.3599	0.308723	0.000713514	0.00272704
	2.37427	0.308192	0.000718373	0.00277207
	2.38844	0.302596	0.000709823	0.00285932
	2.40243	0.303559	0.000708282	0.00283132
	2.41586	0.305171	0.000702079	0.00280113
	2.42916	0.318021	0.000721901	0.00277935
	2.44221	0.324182	0.000740063	0.00278179
	2.45524	0.345336	0.000758308	0.00277928
	2.46821	0.342166	0.000744672	0.00274946
	2.48143	0.341779	0.00074377	0.00275644
	2.49451	0.345866	0.000762444	0.00277549
	2.50817	0.340912	0.00075578	0.0027993
	2.522	0.332213	0.000739647	0.00281479
	2.53615	0.345896	0.000743718	0.002786
	2.5503	0.323703	0.000714285	0.00280605
	2.56452	0.331639	0.000726814	0.00277138
	2.57894	0.333424	0.000736346	0.00278347
	2.59352	0.334108	0.000735313	0.00277948
	2.60824	0.342584	0.000754267	0.00277786
	2.62356	0.350844	0.000766972	0.0027729
	2.63888	0.352534	0.000763321	0.00270502
	2.65366	0.353418	0.000768553	0.00271232
	2.66918	0.356761	0.000774809	0.00270811
	2.68465	0.359782	0.000777438	0.00269517
	2.70016	0.352026	0.000764074	0.00274039
	2.71555	0.360392	0.000785191	0.00274132
	2.7308	0.371121	0.000804436	0.00272046
	2.74572	0.371898	0.000812955	0.00275227
	2.76074	0.370977	0.000808869	0.00274214
	2.77505	0.375453	0.000814966	0.00272622
	2.78955	0.372355	0.000807884	0.00272152
	2.80385	0.365892	0.000797947	0.00275042
	2.81816	0.378491	0.000821716	0.00273294
	2.83229	0.386609	0.00083882	0.00272849
	2.84629	0.392532	0.00085049	0.00267312
	2.8605	0.42543	0.00091297	0.00267794
	2.87435	0.417911	0.00090266	0.00268729
	2.88864	0.41853	0.000898214	0.00263921
	2.90248	0.433038	0.0009239	0.00264746
	2.91676	0.434922	0.000929379	0.00261397
	2.93104	0.427684	0.000922714	0.00268839
	2.94531	0.444346	0.000965504	0.00267306
	2.9594	0.432781	0.000947017	0.00268836
	2.97329	0.434978	0.000947987	0.0026805
	2.98712	0.448507	0.000979257	0.00267967
	3.00099	0.449667	0.000977732	0.00266943
	3.0148	0.459996	0.00099596	0.0026645
	3.02904	0.457793	0.000982783	0.00263026
	3.04333	0.445474	0.000969609	0.00268074
	3.05802	0.468865	0.000992164	0.00264919
	3.07271	0.558275	0.00104526	0.00258325
	3.0872	0.569469	0.00107695	0.00251667
	3.10177	0.583728	0.00109956	0.00251079
	3.11617	0.588432	0.00111359	0.00252029
	3.13049	0.592953	0.00110252	0.00250204
	3.14532	0.590563	0.00108879	0.00248293
	3.15999	0.570499	0.00108266	0.00250613
	3.17489	0.593115	0.00112556	0.00249509
	3.18911	0.598815	0.00113681	0.00245437
	3.20357	0.614921	0.00113741	0.00240436
	3.21738	0.616239	0.00114456	0.00242811
	3.23147	0.641428	0.00117982	0.00240073
	3.24558	0.621893	0.00116566	0.00247209
	3.25968	0.626716	0.00118009	0.00247732
	3.27387	0.639894	0.00119328	0.00246671
	3.28774	0.645215	0.00119633	0.0024189
	3.30162	0.641407	0.00119722	0.0024373
	3.31573	0.637521	0.0011927	0.00244569
	3.32954	0.637344	0.00121025	0.0024744
	3.34292	0.636566	0.0012118	0.00249556
	3.3564	0.639125	0.00122401	0.00250227
	3.36949	0.643821	0.00123381	0.00250227
	3.38264	0.65615	0.00125054	0.00249264
	3.39543	0.66996	0.00126937	0.00243676
	3.40832	0.659091	0.00124327	0.00245333
	3.42113	0.653517	0.00124297	0.00247782
	3.43431	0.65506	0.0012417	0.00245599
	3.44742	0.661955	0.0012583	0.00244956
	3.46045	0.661262	0.00125818	0.00245319
	3.47332	0.657193	0.0012528	0.00251285
	3.48629	0.677805	0.00125888	0.00245191
	3.4991	0.664993	0.00123448	0.00246939
	3.51201	0.652189	0.00121194	0.00250994
	3.52504	0.657587	0.00121368	0.00249189
	3.538	0.636457	0.00117067	0.00248706
	3.55093	0.68069	0.00123102	0.00247273
	3.56371	0.709887	0.00127681	0.00245634
	3.57658	0.700504	0.00125661	0.00244691
	3.5901	0.703681	0.0012643	0.00243218
	3.60502	0.72393	0.00129588	0.00235918
	3.62021	0.724188	0.00128187	0.00234319
	3.63609	0.726111	0.00129056	0.00236152
	3.65228	0.720585	0.00127886	0.00236152
	3.66791	0.732328	0.00127965	0.00234466
	3.68357	0.734933	0.00130527	0.00238424
	3.69919	0.738114	0.00130388	0.00237692
	3.71517	0.748803	0.00133181	0.00239194
	3.73098	0.749166	0.0013281	0.00237011
	3.74617	0.726055	0.00130967	0.00241543
	3.76146	0.649289	0.00129446	0.00246577
	3.77676	0.63806	0.00126194	0.00251077
	3.79304	0.62596	0.0012475	0.00253109
	3.80933	0.62876	0.00126194	0.00254212
	3.82593	0.614018	0.00126218	0.00258511
	3.84221	0.611697	0.00126372	0.00260984
	3.85853	0.622288	0.00128308	0.00260753
	3.875	0.630833	0.00128778	0.00260008
	3.89147	0.634877	0.00128377	0.00257424
	3.90798	0.635055	0.00129443	0.00258303
	3.92486	0.642766	0.00131541	0.00256338
	3.9416	0.622598	0.00128954	0.00257829
	3.95805	0.630517	0.00130962	0.00254512
	3.9747	0.637764	0.00130948	0.00252014
	3.99125	0.633759	0.00131908	0.00253673
	4.00774	0.635141	0.00131653	0.00252572
	4.02395	0.635178	0.00131699	0.00252669
	4.03973	0.643651	0.00133696	0.00252355
	4.05554	0.642289	0.00132186	0.0025039
	4.0724	0.674575	0.00136384	0.00246936
	4.08917	0.673717	0.0013529	0.00245081
	4.10717	0.667789	0.0013419	0.00245582
	4.12521	0.656286	0.00134334	0.00249847
	4.14337	0.650417	0.00133694	0.00250633
	4.16214	0.663676	0.00139557	0.00252681
	4.18086	0.665749	0.00142713	0.00256662
	4.19919	0.66995	0.00147435	0.00264084
	4.21736	0.669467	0.00150024	0.00270595
	4.23559	0.66703	0.00149967	0.00272806
	4.25393	0.703714	0.00156017	0.002668
	4.27221	0.691777	0.00157449	0.00270771
	4.29048	0.709868	0.0016264	0.00270641
	4.30866	0.716831	0.00163208	0.00265963
	4.32677	0.707234	0.00162562	0.00271901
	4.34453	0.716056	0.00165489	0.00273283
	4.3626	0.694133	0.0016498	0.00275254
	4.38049	0.672559	0.00162798	0.00277883
	4.39889	0.670363	0.00163345	0.00279693
	4.41622	0.694996	0.00166794	0.00276943
	4.43251	0.677019	0.00163693	0.00278241
	4.44856	0.664786	0.00163329	0.00284255
	4.46404	0.665182	0.0016283	0.00281508
	4.47968	0.682475	0.00166904	0.00281865
	4.49533	0.655394	0.00163037	0.00282705
	4.51093	0.648837	0.00160214	0.002808
	4.52657	0.628277	0.00156995	0.0028217
	4.54186	0.634831	0.00157605	0.0028124
	4.55759	0.649963	0.00160303	0.00278756
	4.57278	0.654224	0.00161707	0.00278569
	4.58818	0.647151	0.00158654	0.0027652
	4.60372	0.660063	0.00160689	0.00269413
	4.61932	0.659927	0.00160813	0.0027001
	4.63633	0.661184	0.00160522	0.00269219
	4.65364	0.668163	0.00162418	0.00268787
	4.67147	0.68005	0.00164779	0.00267108
	4.69006	0.662525	0.00162017	0.0027047
	4.70875	0.654914	0.00162836	0.00272145
	4.72791	0.664605	0.00164828	0.00272601
	4.74703	0.647953	0.00161851	0.00272086
	4.76573	0.651903	0.00163175	0.00272237
	4.78435	0.654854	0.00163863	0.00272237
	4.80368	0.649039	0.00161889	0.00271202
	4.82305	0.643761	0.00161132	0.00271301
	4.84288	0.640254	0.0016161	0.00272987
	4.86273	0.640492	0.00163091	0.00275695
	4.88231	0.652175	0.00165167	0.00274748
	4.90218	0.6343	0.00160636	0.00275176
	4.92178	0.653537	0.00160368	0.00272276
	4.94028	0.638683	0.00161517	0.00275579
	4.95973	0.638213	0.00161431	0.00275723
	4.97857	0.665161	0.00164796	0.00273892
	4.99739	0.659305	0.00162788	0.00274945
	5.01698	0.657069	0.0016299	0.00276766
	5.03588	0.645132	0.00157761	0.00276204
	5.05484	0.655798	0.0015476	0.00268435
	5.07437	0.667813	0.0015504	0.00262129
	5.09523	0.670626	0.00153088	0.00255714
	5.11634	0.676589	0.00154855	0.0025557
	5.13774	0.656573	0.00151196	0.0025525
	5.15902	0.67222	0.00154017	0.00254054
	5.18088	0.672169	0.00153037	0.00253105
	5.20278	0.686604	0.00153257	0.00250903
	5.22484	0.694912	0.00154239	0.0024595
	5.24801	0.681854	0.00151613	0.00246943
	5.27104	0.661974	0.00147384	0.00248454
	5.294	0.665565	0.001491	0.00249389
	5.31677	0.68377	0.00151372	0.00248326
	5.33981	0.707116	0.00154996	0.00248167
	5.36276	0.730003	0.00160851	0.00248263
	5.38634	0.743555	0.0016337	0.00244191
	5.4099	0.762627	0.00168355	0.00245104
	5.43475	0.748087	0.00167459	0.00250641
	5.46064	0.773182	0.00170855	0.00249684
	5.48698	0.771887	0.00170435	0.00249257
	5.5134	0.788035	0.0017558	0.00251092
	5.53924	0.776082	0.0017403	0.00252812
	5.56535	0.790486	0.00175548	0.00251849
	5.5915	0.805789	0.00178037	0.00249587
	5.61775	0.804998	0.00178162	0.00250403
	5.64452	0.806197	0.00178718	0.00250886
	5.67079	0.814574	0.00181477	0.00251318
	5.6956	0.819138	0.0018105	0.00249854
	5.72227	0.813661	0.00179498	0.00249991
	5.74862	0.826648	0.00179622	0.00248006
	5.77445	0.849075	0.00186147	0.00246822
	5.80113	0.836245	0.00184097	0.00248578
	5.82778	0.8257	0.00183404	0.00250707
	5.85454	0.843418	0.00185796	0.00250605
	5.8815	0.85591	0.00186322	0.00248027
	5.9094	0.867389	0.00188737	0.00247797
	5.93649	0.87318	0.00190852	0.00249127
	5.96345	0.879353	0.00192499	0.00249913
	5.99104	0.87227	0.00190829	0.00251097
	6.01866	0.868359	0.00189163	0.00249737
	6.04634	0.875512	0.00190007	0.0024924
	6.07452	0.897553	0.0019438	0.00247743
	6.10313	0.881605	0.00195976	0.00251525
	6.13162	0.885223	0.0019182	0.00247069
	6.16014	0.887181	0.00193247	0.0024878
	6.18843	0.861131	0.00191482	0.00254977
	6.21668	0.867878	0.00191369	0.00249363
	6.2442	0.872101	0.00192156	0.00248525
	6.27315	0.878663	0.00194135	0.00247038
	6.30234	0.863596	0.00192487	0.00249107
	6.33209	0.870166	0.00190592	0.00246431
	6.3612	0.869662	0.00190186	0.00245906
	6.39122	0.877892	0.00191361	0.00244442
	6.42184	0.872695	0.00191966	0.00246826
	6.45245	0.855705	0.00188686	0.00247898
	6.48281	0.857301	0.00188888	0.0024773
	6.51411	0.857534	0.0019322	0.00251205
	6.54565	0.864498	0.00195117	0.00251874
	6.57601	0.877003	0.00197096	0.00250381
	6.6069	0.884132	0.00198311	0.00248959
	6.63791	0.875568	0.0019428	0.00245029
	6.66913	0.855361	0.001922	0.00247833
	6.7	0.814206	0.00185946	0.00248714
	6.73091	0.793643	0.0018059	0.00248351
	6.7609	0.77617	0.00175773	0.00249197
	6.79083	0.767703	0.00174328	0.00250095
	6.8212	0.767927	0.00172424	0.00245629
	6.85084	0.773144	0.00174749	0.00246534
	6.87993	0.803683	0.00177542	0.00243495
	6.90903	0.789758	0.00173725	0.002477
	6.9386	0.787051	0.00173612	0.00249829
	6.96892	0.768873	0.0017221	0.00251966
	6.99976	0.76375	0.00171443	0.00252395
	7.0308	0.770367	0.00173977	0.00253628
	7.06263	0.786852	0.00182276	0.00256935
	7.09411	0.79272	0.00183843	0.00256641
	7.12649	0.783087	0.00186072	0.0026348
	7.15793	0.786712	0.00186525	0.00262445
	7.18951	0.765291	0.0018588	0.00267922
	7.22081	0.786057	0.00184589	0.00264653
	7.25055	0.789342	0.00187488	0.00267181
	7.28029	0.830182	0.00197118	0.00266446
	7.31009	0.81601	0.00198615	0.00272772
	7.3406	0.797293	0.00196331	0.00275854
	7.37028	0.802066	0.00197198	0.00275714
	7.40217	0.820303	0.0020061	0.00274034
	7.43412	0.808123	0.00199351	0.00278537
	7.46543	0.852252	0.00204409	0.00274313
	7.49952	0.887212	0.0020869	0.00272287
	7.53368	0.865179	0.00205836	0.00277651
	7.56721	0.933754	0.00211955	0.00275924
	7.60068	0.938116	0.00211915	0.00274684
	7.63463	0.923372	0.00213672	0.00281376
	7.66755	0.926297	0.00214819	0.00281376
	7.6998	0.928411	0.00214393	0.00278127
	7.73231	0.947956	0.00219042	0.00279186
	7.76624	0.987858	0.00226604	0.00278077
	7.79867	0.993144	0.00226871	0.00275991
	7.831	1.00123	0.00228438	0.00275262
	7.86356	0.994107	0.00228517	0.00276384
	7.89606	1.02124	0.00234326	0.00276162
	7.92764	1.08784	0.00250269	0.00276324
	7.95981	1.10944	0.0025414	0.00275128
	7.99203	1.12648	0.00256276	0.00273237
	8.02385	1.11539	0.00254107	0.00273996
	8.05475	1.19614	0.0026515	0.00272003
	8.08554	1.22832	0.00271786	0.00271796
	8.11721	1.2279	0.00273214	0.00273289
	8.14947	1.23249	0.00273948	0.00272877
	8.18239	1.23633	0.00275597	0.00275169
	8.21714	1.25175	0.00279195	0.00274401
	8.25239	1.27068	0.00283349	0.00274532
	8.28775	1.27969	0.00286169	0.00275442
	8.32444	1.2922	0.00288579	0.00273234
	8.36176	1.33409	0.00294892	0.00271087
	8.39685	1.37094	0.00300677	0.0026905
	8.43193	1.34105	0.00296859	0.00275833
	8.46758	1.33358	0.00300211	0.00279077
	8.50333	1.41427	0.00314545	0.00272293
	8.53858	1.45163	0.00319043	0.00267732
	8.57292	1.45408	0.00319415	0.00267405
	8.6078	1.44212	0.00318438	0.0027294
	8.64256	1.45715	0.00322032	0.00272134
	8.67743	1.45693	0.00318885	0.00270112
	8.71199	1.44997	0.0031565	0.00268291
	8.74575	1.44975	0.00313093	0.00263826
	8.77803	1.45837	0.00315677	0.00264236
	8.8106	1.45135	0.00312924	0.00265445
	8.84341	1.44111	0.00313169	0.0026638
	8.87865	1.44328	0.00313201	0.00265253
	8.91344	1.40973	0.00304385	0.00264626
	8.94888	1.40063	0.00300675	0.00268303
	8.98413	1.41642	0.00304788	0.00267237
	9.01916	1.4137	0.00303677	0.00266813
	9.05278	1.39024	0.00299643	0.00272698
	9.08686	1.43496	0.00306679	0.00267936
	9.12108	1.50742	0.00319143	0.00268173
	9.15253	1.47666	0.00315582	0.00269661
	9.18441	1.48157	0.00316267	0.00266412
	9.21608	1.40255	0.00308904	0.00269522
	9.24924	1.40326	0.00310334	0.00270862
	9.28205	1.40086	0.00309148	0.00270337
	9.31635	1.41018	0.00309677	0.00267447
	9.35065	1.43121	0.00313118	0.00265648
	9.38512	1.44681	0.00315836	0.0026541
	9.41799	1.39879	0.00307299	0.00272834
	9.45327	1.45558	0.0032032	0.00272834
	9.49001	1.44212	0.00317488	0.00274752
	9.52574	1.44047	0.00318667	0.00276306
	9.56112	1.4262	0.00317346	0.00277854
	9.59715	1.34822	0.00300778	0.00283656
	9.63353	1.3802	0.00310387	0.00284538
	9.67131	1.36448	0.00308966	0.00286965
	9.70946	1.37334	0.00312427	0.00288044
	9.75115	1.26881	0.00295117	0.00290505
	9.79396	1.23189	0.00287797	0.00291291
	9.83689	1.23534	0.00286787	0.00289616
	9.87883	1.31818	0.00298274	0.0028818
	9.92113	1.36251	0.00306254	0.0028684
	9.96375	1.34686	0.00302886	0.00288497
	10.0067	1.34018	0.00300927	0.00288073
	10.05	1.33109	0.00298979	0.00290082
	10.0929	1.32461	0.00299013	0.00293454
	10.1352	1.28335	0.00292594	0.00295226
	10.181	1.24843	0.00288863	0.00300035
	10.2266	1.26772	0.00295709	0.0029739
	10.2721	1.32821	0.00298464	0.0029426
	10.3194	1.2551	0.00285372	0.00295704
	10.3671	1.27057	0.00283795	0.00294318
	10.4147	1.27515	0.00285229	0.00294532
	10.4651	1.27958	0.00286149	0.0029214
	10.5152	1.32381	0.00291639	0.00290269
	10.5663	1.31706	0.0029338	0.00293216
	10.6186	1.32813	0.00297252	0.00294525
	10.6722	1.36282	0.00305175	0.00293701
	10.7269	1.39689	0.00312554	0.00293024
	10.7818	1.41721	0.00317438	0.00288768
	10.8385	1.40208	0.00315802	0.00289885
	10.893	1.38857	0.0031082	0.0029171
	10.9477	1.41136	0.0031779	0.0029273
	11.0013	1.47235	0.00320914	0.00281347
	11.0544	1.53174	0.00328274	0.00278966
	11.1073	1.51178	0.00326022	0.00285217
	11.1601	1.53846	0.00334194	0.00281516
	11.215	1.55124	0.00339136	0.00282358
	11.2694	1.4428	0.00325483	0.00287541
	11.3245	1.46153	0.00331329	0.00288784
	11.3789	1.59063	0.00343302	0.00285074
	11.4334	1.58138	0.00341329	0.00288078
	11.488	1.58789	0.00342893	0.00287978
	11.5424	1.65464	0.00352224	0.0028332
	11.5966	1.64129	0.00349157	0.00283963
	11.6524	1.65159	0.00353422	0.0028509
	11.7077	1.64831	0.00355061	0.00286178
	11.7635	1.67893	0.00359726	0.00278579
	11.8174	1.63677	0.00348042	0.00277167
	11.8698	1.67845	0.0035591	0.0027459
	11.922	1.68448	0.00357189	0.00274232
	11.9758	1.71736	0.00361519	0.00272303
	12.0295	1.72058	0.00360992	0.00267803
	12.0818	1.66489	0.00347549	0.00269363
	12.1326	1.68544	0.00354665	0.00269841
	12.1847	1.69821	0.00356878	0.00268653
	12.2344	1.74066	0.00367445	0.00267885
	12.2831	1.74749	0.00369553	0.00268295
	12.3329	1.76468	0.00371728	0.00267673
	12.3831	1.68387	0.00362317	0.0027065
	12.4329	1.65553	0.00359055	0.00272436
	12.4801	1.67412	0.00363669	0.00271189
	12.528	1.69751	0.0037574	0.00274353
	12.5765	1.69404	0.003747	0.00276416
	12.6242	1.72562	0.00378072	0.00272033
	12.6722	1.72759	0.00381155	0.00274924
	12.7173	1.73956	0.00385559	0.00274399
	12.7633	1.74151	0.00387396	0.00275214
	12.8092	1.66717	0.00380102	0.002769
	12.8558	1.75239	0.00391382	0.00274579
	12.9046	1.7455	0.00392873	0.00275404
	12.9542	1.74889	0.0039616	0.00277213
	13.0006	1.76851	0.00401062	0.00275248
	13.0472	1.74467	0.0039819	0.00275876
	13.0914	1.74242	0.00397281	0.00275876
	13.1355	1.74303	0.0039613	0.00274773
	13.1782	1.71884	0.00393301	0.00277607
	13.2221	1.67222	0.0038268	0.00278642
	13.2656	1.73255	0.00392068	0.00277151
	13.3072	1.71563	0.00390386	0.00287352
	13.3498	1.73042	0.00396878	0.00286653
	13.3932	1.70744	0.00387951	0.00283508
	13.4366	1.66975	0.00389905	0.00287199
	13.4799	1.61791	0.00384529	0.00289455
	13.5249	1.66124	0.00392663	0.00283767
	13.5694	1.7153	0.00399016	0.00280902
	13.6121	1.71139	0.00397921	0.00280828
	13.6554	1.71996	0.00399586	0.00279248
	13.6987	1.73242	0.00400047	0.00277811
	13.7438	1.60333	0.00388418	0.00282243
	13.7911	1.63424	0.00394451	0.00278178
	13.8367	1.62017	0.00394374	0.00284083
	13.886	1.72455	0.00403628	0.00283186
	13.9353	1.79466	0.00416698	0.00281455
	13.9838	1.76716	0.00409686	0.00281455
	14.0326	1.76184	0.00407565	0.00281026
	14.0808	1.76569	0.00409012	0.00281395
	14.1288	1.74084	0.00406422	0.0028795
	14.1768	1.71045	0.00401622	0.00289681
	14.225	1.69934	0.00400628	0.00292415
	14.2719	1.64929	0.00391732	0.00295876
	14.3197	1.66113	0.0039728	0.0029773
	14.3683	1.66144	0.00398566	0.0030009
	14.4169	1.67146	0.00393866	0.00296338
	14.464	1.65533	0.00390708	0.00297694
	14.5096	1.62374	0.00383912	0.00299528
	14.5552	1.64248	0.00389656	0.00299885
	14.5991	1.6386	0.003969	0.00304191
	14.6429	1.66011	0.00402299	0.0030368
	14.6868	1.65187	0.00399429	0.00303037
	14.7309	1.64756	0.00398769	0.00303525
	14.7736	1.6519	0.00389328	0.00299297
	14.8208	1.67581	0.00398137	0.00297234
	14.8696	1.66638	0.00400156	0.00299608
	14.9183	1.69343	0.00405345	0.00296836
	14.9671	1.68264	0.00401797	0.00297963
	15.015	1.72793	0.00394464	0.00290348
	15.0634	1.73942	0.00398254	0.00291687
	15.1094	1.6695	0.00392006	0.00294847
	15.1561	1.64504	0.00391301	0.00296666
	15.2049	1.63275	0.00387546	0.00297591
	15.2549	1.62576	0.00388794	0.00300429
	15.3048	1.58483	0.00381715	0.00304562
	15.3553	1.59609	0.00387692	0.00305436
	15.4052	1.5966	0.00390332	0.00307504
	15.4554	1.63255	0.00395525	0.00304502
	15.5046	1.63492	0.00398335	0.0030845
	15.5534	1.57271	0.00391699	0.00313259
	15.6028	1.58055	0.0039502	0.0030924
	15.652	1.57972	0.0039263	0.0030688
	15.7034	1.59424	0.0040007	0.00310492
	15.7551	1.59991	0.00403058	0.00311527
	15.8098	1.57994	0.00395861	0.00308788
	15.865	1.54334	0.00389162	0.00311201
	15.9215	1.46108	0.00373923	0.00318234
	15.9796	1.41491	0.00365056	0.0032047
	16.0368	1.39097	0.00357255	0.00329638
	16.0938	1.48638	0.00380135	0.00330122
	16.1496	1.48352	0.0037879	0.0032883
	16.2039	1.47179	0.00376149	0.00328761
	16.2595	1.49686	0.00379813	0.00323284
	16.3114	1.36414	0.00366548	0.00324463
	16.367	1.29329	0.00353808	0.00327572
	16.4234	1.29135	0.00354629	0.00330128
	16.4806	1.27416	0.00351416	0.00330858
	16.541	1.25137	0.00349844	0.00335282
	16.6013	1.3343	0.00365192	0.00329535
	16.6615	1.32662	0.00364685	0.00334893
	16.723	1.35552	0.00365964	0.00330057
	16.7843	1.39267	0.00375368	0.00328038
	16.8438	1.40253	0.00376571	0.00326327
	16.902	1.43554	0.00385641	0.0032364
	16.9606	1.41114	0.00383609	0.00325307
	17.0207	1.43268	0.00389323	0.00324549
	17.0822	1.4434	0.0039476	0.00326129
	17.1436	1.4478	0.00394413	0.00325362
	17.2087	1.43821	0.00393085	0.00327062
	17.2749	1.42098	0.00391017	0.00329191
	17.3419	1.45299	0.00401202	0.00330089
	17.4097	1.50531	0.00413717	0.00329287
	17.4782	1.45803	0.00407369	0.00330644
	17.541	1.46186	0.00407336	0.00329648
	17.6029	1.46341	0.00404266	0.00327433
	17.6667	1.46651	0.00403624	0.0032679
	17.7301	1.48356	0.00402923	0.00321005
	17.7935	1.46362	0.00411278	0.00324735
	17.8567	1.49117	0.0041926	0.00325062
	17.9204	1.50758	0.00422472	0.00324223
	17.9821	1.54231	0.00430502	0.00324369
	18.0428	1.59283	0.00429584	0.00317665
	18.1023	1.63419	0.00433738	0.0031322
	18.1632	1.64539	0.0043449	0.00309155
	18.2243	1.68223	0.00428083	0.00302491
	18.285	1.71524	0.00428921	0.00299028
	18.3461	1.69164	0.00423418	0.00299028
	18.4075	1.75378	0.00433612	0.00293527
	18.4707	1.74333	0.00429848	0.00294828
	18.5334	1.75927	0.00432949	0.00290848
	18.5972	1.76358	0.00435964	0.00292334
	18.6668	1.74963	0.00432471	0.00292897
	18.7363	1.76516	0.00434375	0.0029168
	18.8033	1.86995	0.00452368	0.00292123
	18.8693	1.89502	0.00460575	0.00291946
	18.9344	1.96236	0.00477833	0.00286354
	18.9973	1.95861	0.00476519	0.00286187
	19.0627	1.97918	0.00483578	0.00277403
	19.129	1.86042	0.00455954	0.00276982
	19.1967	1.9039	0.00467256	0.00276982
	19.2721	1.89328	0.00468441	0.00282809
	19.3463	1.87294	0.00461745	0.00281499
	19.4223	1.84552	0.00462337	0.002877
	19.4939	1.91994	0.00473661	0.00284066
	19.564	1.95001	0.00476615	0.00279801
	19.6334	1.94409	0.00475773	0.0028083
	19.6998	2.00546	0.00477185	0.00274156
	19.768	1.93513	0.0046497	0.00276366
	19.8408	1.96086	0.00469269	0.00270184
	19.9128	2.0035	0.00483994	0.00271973
	19.9847	2.09855	0.00493937	0.00269654
	20.0645	2.17748	0.00516731	0.00269373
	20.146	2.20247	0.00519561	0.00267862
	20.2278	2.232	0.00522878	0.00266416
	20.3084	2.24841	0.00527708	0.00266416
	20.3892	2.28641	0.00534254	0.00263302
	20.4703	2.26405	0.00533047	0.00267655
	20.5481	2.28957	0.00536972	0.00264632
	20.6257	2.32982	0.00539834	0.00260784
	20.7021	2.30667	0.00533196	0.0026092
	20.7789	2.2861	0.00525183	0.00259851
	20.855	2.3351	0.00536534	0.00260273
	20.9311	2.33972	0.0053676	0.00259514
	21.0079	2.33188	0.00538882	0.00262416
	21.083	2.33093	0.00537657	0.00261987
	21.1581	2.31988	0.00539613	0.00266185
	21.2346	2.37072	0.00544663	0.00264753
	21.3125	2.37915	0.00545738	0.00264325
	21.3914	2.35618	0.00540426	0.00265027
	21.4714	2.32178	0.00533488	0.00265628
	21.5506	2.27337	0.00531734	0.00267992
	21.6292	2.21634	0.0052123	0.00273956
	21.7071	2.23523	0.00527157	0.00274907
	21.7842	2.18391	0.00525254	0.00279575
	21.862	2.16991	0.00528003	0.0028185
	21.941	2.19489	0.00536352	0.00282723
	22.0197	2.14399	0.00529322	0.00286161
	22.0997	2.19606	0.00538887	0.00281017
	22.1878	2.1962	0.00535276	0.00278417
	22.2737	2.19191	0.00531202	0.00275684
	22.3556	2.21339	0.00534812	0.00274087
	22.4397	2.18553	0.00531916	0.00278285
	22.5262	2.09072	0.00521559	0.00283643
	22.6117	2.10936	0.00517331	0.00279834
	22.6995	2.06794	0.0050528	0.00279243
	22.791	2.12391	0.00517794	0.00277487
	22.8824	2.12755	0.00516275	0.00275175
	22.9756	2.14968	0.00524687	0.00277061
	23.0729	2.14933	0.00524352	0.0027696
	23.162	2.22718	0.00536505	0.00270879
	23.2508	2.266	0.00548627	0.00272308
	23.338	2.31367	0.00550489	0.00265753
	23.4262	2.31838	0.00554286	0.00266453
	23.5143	2.40567	0.00565855	0.00265914
	23.6056	2.49818	0.00579406	0.0026293
	23.6981	2.43675	0.00574335	0.00264756
	23.7887	2.44715	0.00577955	0.00265066
	23.8765	2.41978	0.00571179	0.00264335
	23.9644	2.3612	0.00558622	0.00266072
	24.0531	2.24849	0.00543383	0.00267981
	24.1363	2.15519	0.00516715	0.00268917
	24.2181	2.12166	0.00512368	0.00271119
	24.2998	2.1385	0.005192	0.00272414
	24.3812	2.32477	0.00533997	0.00269025
	24.4644	2.29433	0.00530608	0.00272139
	24.5474	2.29427	0.00527107	0.00268684
	24.63	2.29465	0.00522594	0.00266926
	24.7124	2.24346	0.00516341	0.00271827
	24.7962	2.25874	0.00517511	0.00270142
	24.8921	2.21074	0.00509318	0.0027665
	24.9944	2.17683	0.00504667	0.00279731
	25.0979	2.15018	0.00497068	0.00280322
	25.2005	2.18846	0.00515557	0.00282406
	25.304	2.21227	0.00523932	0.00283245
	25.4102	2.22224	0.00525491	0.00281714
	25.515	2.13718	0.00514669	0.0028598
	25.6188	2.20884	0.00522763	0.00284398
	25.7215	2.23945	0.0053405	0.00285333
	25.8243	2.23845	0.00535421	0.00286567
	25.9319	2.27869	0.00555218	0.00290907
	26.0411	2.31086	0.00560345	0.00285105
	26.1501	2.29708	0.00560148	0.00287947
	26.2595	2.36935	0.00569009	0.00284273
	26.3684	2.3463	0.0056325	0.00284615
	26.4765	2.39851	0.00574805	0.00284091
	26.5843	2.44239	0.00585806	0.00282337
	26.69	2.40205	0.00578072	0.00283801
	26.7876	2.41831	0.0058317	0.00284476
	26.8875	2.50863	0.00595523	0.00282191
	26.9828	2.59043	0.00611432	0.00281608
	27.076	2.58463	0.00608291	0.00280735
	27.1698	2.67001	0.00631909	0.00278208
	27.2645	2.6256	0.00628282	0.00283251
	27.3572	2.69387	0.00641265	0.0028252
	27.4463	2.65583	0.00636071	0.00285439
	27.5331	2.67835	0.00645677	0.00287188
	27.624	2.80751	0.00663164	0.00284624
	27.7092	2.7834	0.00660534	0.00287418
	27.8025	2.75109	0.00653988	0.00287418
	27.8965	2.72339	0.00648633	0.00289204
	27.9921	2.69385	0.00649509	0.00292374
	28.0867	2.74153	0.00657435	0.0029209
	28.1828	2.65202	0.00648177	0.00294061
	28.2853	2.69456	0.00649398	0.00293245
	28.3893	2.72301	0.00659903	0.00295567
	28.4949	2.76493	0.00670583	0.00294721
	28.6047	2.77772	0.00677161	0.00299338
	28.7145	2.77089	0.00680907	0.00305198
	28.825	2.80171	0.00694246	0.00307219
	28.9375	2.79751	0.00694673	0.003101
	29.0508	2.78805	0.00691367	0.003101
	29.1636	2.76093	0.0068681	0.00310876
	29.2766	2.57237	0.00681143	0.00318082
	29.3876	2.57048	0.0067554	0.00314668
	29.4987	2.78599	0.00723622	0.00313341
	29.6124	2.81268	0.00737299	0.00315259
	29.7275	2.849	0.00749789	0.00313983
	29.8411	2.81804	0.00745441	0.0031865
	29.9408	2.88163	0.00762627	0.00313882
	30.0407	2.87465	0.00758622	0.00311873
	30.1402	2.88808	0.00764739	0.00313527
	30.2413	2.86177	0.00749024	0.0031088
	30.3421	2.91008	0.00757649	0.00310121
	30.4401	2.94124	0.00767219	0.00310258
	30.5403	2.94499	0.00773997	0.00315299
	30.6394	2.88236	0.00765691	0.00316134
	30.7393	2.94612	0.00788421	0.00316321
	30.8373	3.01675	0.007909	0.00312177
	30.9297	3.00946	0.00784346	0.00310691
	31.0232	3.00846	0.00791888	0.00314662
	31.1166	2.99847	0.0078749	0.00314171
	31.2147	2.93293	0.00784346	0.0032054
	31.3141	3.04321	0.00801187	0.00318325
	31.4141	3.01335	0.00796774	0.00319093
	31.5141	3.02158	0.00801958	0.00319851
	31.62	3.13905	0.00822898	0.00317728
	31.7267	3.12758	0.00819972	0.00317728
	31.8322	3.12686	0.008184	0.0031745
	31.9388	3.02292	0.0079947	0.0032052
	32.0476	3.11716	0.00823832	0.003179
	32.1572	3.02643	0.00797453	0.00319865
	32.2658	3.05759	0.00803267	0.00316793
	32.3746	3.03067	0.0079997	0.00317439
	32.4836	3.05983	0.00806251	0.00315685
	32.5977	3.05649	0.00806815	0.00316457
	32.7054	2.91929	0.0079123	0.00321691
	32.8131	2.92537	0.0079051	0.00319699
	32.9136	2.89402	0.00790194	0.00324377
	33.0139	2.94495	0.00798908	0.00321767
	33.1134	2.94292	0.00804573	0.00325545
	33.2135	2.82241	0.00785615	0.00331457
	33.3123	2.84111	0.00796838	0.00333857
	33.4054	2.84029	0.00804564	0.00334932
	33.4967	2.83273	0.0080572	0.00336897
	33.5868	2.81804	0.00805264	0.00338275
	33.6737	2.92154	0.0083887	0.00336404
	33.7618	2.92191	0.00834591	0.00332125
	33.8505	2.92759	0.00834947	0.00331593
	33.9437	3.03269	0.00847561	0.00325038
	34.0375	3.04024	0.00847267	0.00323213
	34.1386	3.10677	0.00873947	0.00325038
	34.2399	3.10566	0.00863814	0.00321221
	34.3416	3.11819	0.00878154	0.00326756
	34.4449	2.92507	0.00837568	0.00328515
	34.5478	2.87528	0.00820023	0.00327549
	34.6482	2.90095	0.00807463	0.00321693
	34.7526	2.97244	0.00827439	0.00318712
	34.8605	2.99373	0.00820265	0.00315685
	34.9623	3.01876	0.00832581	0.00318456
	35.0648	3.04887	0.00834263	0.0031434
	35.1652	3.03442	0.00829842	0.00314096
	35.2657	2.93608	0.00812095	0.00319161
	35.3717	2.91959	0.00809623	0.00320345
	35.4858	3.00618	0.00813005	0.00310743
	35.601	3.05202	0.00823833	0.00310888
	35.7153	3.22194	0.00835118	0.00307426
	35.8364	3.26945	0.00850883	0.00308893
	35.9626	3.3075	0.00851958	0.00306205
	36.0859	3.27046	0.0083736	0.0031592
	36.2092	3.5581	0.00884137	0.00311696
	36.3292	3.68938	0.00906663	0.00306402
	36.4488	3.56752	0.00888419	0.00312689
	36.5671	3.53262	0.00877307	0.00312222
	36.6847	3.48321	0.00863432	0.0031427
	36.796	3.41027	0.00859708	0.00317577
	36.9062	3.41845	0.00862669	0.00318005
	37.0157	3.35763	0.00856959	0.00319372
	37.1258	3.36895	0.00862364	0.00320296
	37.2338	3.30194	0.00847611	0.00322202
	37.3385	3.31566	0.00854444	0.00323075
	37.4515	3.35575	0.00864857	0.00323256
	37.5643	3.31445	0.00858645	0.00325742
	37.6826	3.28992	0.00851425	0.00325742
	37.8016	3.31085	0.00852367	0.00323614
	37.9203	3.33458	0.0085231	0.00319909
	38.0419	3.45644	0.00875011	0.00318161
	38.165	3.55315	0.00900676	0.00315491
	38.2878	3.52874	0.00908916	0.0032078
	38.4214	3.55876	0.00905646	0.00314953
	38.5588	3.62625	0.00916917	0.00309659
	38.6976	3.646	0.00914044	0.00307011
	38.8332	3.68903	0.00912395	0.00306002
	38.9713	3.73807	0.00923417	0.00303893
	39.1089	3.6962	0.00909488	0.00305016
	39.2484	3.61754	0.00876346	0.00301934
	39.3878	3.71703	0.00903786	0.00299555
	39.5342	3.71623	0.00899937	0.00298367
	39.6741	3.62639	0.00893695	0.00304223
	39.8146	3.67526	0.00909753	0.00305062
	39.948	3.66839	0.00895958	0.00302692
	40.0898	3.68346	0.00891155	0.00299852
	40.2362	4.02277	0.00910765	0.00291415
	40.3821	4.11248	0.00925317	0.00289299
	40.5294	4.13029	0.00937096	0.0029219
	40.6774	4.07706	0.00942574	0.00300725
	40.8313	4.05615	0.00936281	0.00300725
	40.9827	4.01744	0.00938126	0.00303627
	41.1351	4.03437	0.00936417	0.00300409
	41.2866	4.04559	0.00949231	0.00303811
	41.443	4.04855	0.00951651	0.00305121
	41.5984	4.05411	0.00952644	0.0030382
	41.757	4.01436	0.00939588	0.00311622
	41.9066	3.95631	0.0094116	0.00315959
	42.055	3.88901	0.00939964	0.00322
	42.2055	3.64092	0.00897413	0.00323174
	42.3484	3.54736	0.00888194	0.00326355
	42.486	3.54533	0.00899801	0.0032922
	42.6289	3.5683	0.00906986	0.00318452
	42.7785	3.37343	0.00880548	0.00319842
	42.9328	3.25672	0.00855098	0.00320072
	43.0891	3.29794	0.00874041	0.00319709
	43.2473	3.28268	0.00871571	0.00320738
	43.4103	3.31888	0.00874818	0.00316605
	43.5767	3.40918	0.00882395	0.00313354
	43.7461	3.76659	0.00917648	0.00310113
	43.9191	3.98152	0.00951564	0.00309206
	44.092	3.99271	0.0095062	0.00306473
	44.2653	3.96291	0.00942257	0.00311737
	44.4392	4.27334	0.0100319	0.0030707
	44.6066	4.22398	0.00991329	0.00307371
	44.7936	4.24219	0.00994189	0.00305795
	44.9837	4.23661	0.00996916	0.00309249
	45.1692	4.22726	0.00992663	0.00308599
	45.355	4.24363	0.00994685	0.0030802
	45.5423	4.33925	0.0102502	0.0030887
	45.7294	4.27402	0.00997768	0.00306182
	45.9169	4.28484	0.00993302	0.00303094
	46.0945	4.34709	0.0100476	0.00302782
	46.2682	4.27283	0.00989098	0.00305018
	46.4464	4.39936	0.00992425	0.0030244
	46.6252	4.26396	0.00987233	0.00307063
	46.8027	4.18737	0.00963234	0.00304831
	46.9826	4.23605	0.00973753	0.00301784
	47.1587	4.37943	0.0100833	0.00302603
	47.3386	4.2842	0.00978735	0.00301869
	47.5146	4.23476	0.00968284	0.00306284
	47.6899	4.28965	0.00986349	0.00304696
	47.8695	4.21366	0.00966245	0.00314663
	48.0515	4.18537	0.00965396	0.00316342
	48.2301	4.17136	0.00970509	0.00319182
	48.4071	3.94626	0.00969017	0.0032218
	48.5856	3.83629	0.0094884	0.00324987
	48.7624	4.14371	0.0101452	0.00321391
	48.9391	4.13236	0.0100711	0.00318502
	49.1069	4.09121	0.00995876	0.00319686
	49.2746	4.10491	0.0100295	0.00320699
	49.4433	4.34792	0.0103055	0.00318269
	49.6203	4.33767	0.0102862	0.00318984
	49.7957	4.50962	0.0105737	0.00315902
	49.9758	4.59693	0.0107772	0.00313011
	50.1544	4.71167	0.0110661	0.00303292
	50.3401	4.73222	0.0110611	0.00300959
	50.5275	4.91994	0.0113447	0.00294919
	50.7139	4.93922	0.0113765	0.002944
	50.9039	4.93244	0.0113424	0.00293896
	51.0961	4.94414	0.0112904	0.0029197
	51.2851	5.10931	0.0117421	0.00290085
	51.4671	5.1116	0.0117018	0.00289235
	51.6455	5.23665	0.0119635	0.00288865
	51.8296	5.23962	0.0119971	0.00289621
	52.0193	5.2402	0.0119882	0.00288934
	52.2077	5.25847	0.0120718	0.00290005
	52.3937	5.19261	0.0119635	0.00290532
	52.5781	5.01365	0.0118522	0.00291444
	52.761	4.88002	0.0116982	0.00292558
	52.9488	4.90703	0.0118911	0.00296165
	53.1374	4.93723	0.0119853	0.00291361
	53.3246	4.95568	0.0118866	0.00290571
	53.5125	4.96806	0.011983	0.00293413
	53.686	5.0376	0.0121656	0.0029318
	53.8546	5.11773	0.0124263	0.00291047
	54.0254	5.18029	0.0126607	0.00292575
	54.1986	5.15883	0.0127143	0.00296569
	54.3686	5.06071	0.0124687	0.00296569
	54.5529	5.04252	0.0124632	0.00297873
	54.7403	5.04748	0.0123754	0.0029482
	54.9336	5.09472	0.0124429	0.00294505
	55.1266	5.09483	0.0124595	0.00298849
	55.3135	4.98417	0.0125497	0.00303345
	55.5123	5.09888	0.012887	0.00302456
	55.711	5.1134	0.0130087	0.00310725
	55.9135	5.10715	0.0131175	0.00315344
	56.1374	5.03394	0.0130466	0.00317103
	56.3559	5.06806	0.0132781	0.0032191
	56.571	5.52514	0.0142607	0.00316616
	56.7847	5.49341	0.0141551	0.00317077
	56.9977	5.52495	0.0142478	0.00308504
	57.2175	5.48583	0.0141016	0.00306992
	57.4346	5.5803	0.0144604	0.00308115
	57.6485	5.83549	0.0144432	0.00304796
	57.8629	5.97723	0.0145088	0.00299463
	58.076	5.68999	0.0138715	0.00301133
	58.2987	5.7083	0.0139595	0.00302619
	58.5221	5.73142	0.0140677	0.00303815
	58.7466	5.75105	0.0141401	0.00303992
	58.9688	5.75282	0.0143971	0.0030572
	59.1834	5.79511	0.0144354	0.00302878
	59.3978	5.91242	0.0147089	0.00303213
	59.6106	5.83009	0.014574	0.00309201
	59.8185	5.79567	0.0145698	0.00311329
	60.022	5.80077	0.0146231	0.00312411
	60.2335	5.65483	0.0143674	0.00314096
	60.4525	5.69692	0.0145568	0.00316211
	60.6713	5.93722	0.0148673	0.00313007
	60.8924	5.89817	0.0148714	0.00316514
	61.1151	5.75438	0.0144741	0.00317235
	61.3458	5.69732	0.0144497	0.00320696
	61.5756	5.59962	0.0143671	0.00324558
	61.7972	5.56832	0.0142318	0.00326523
	62.0171	5.75271	0.0146935	0.00325976
	62.2334	5.90476	0.0147081	0.00322326
	62.4503	5.9623	0.0150071	0.00324665
	62.6793	5.9155	0.0153099	0.00329122
	62.9168	5.96261	0.0154561	0.00329609
	63.1517	5.96584	0.0152928	0.00324504
	63.402	6.2107	0.0156229	0.00320001
	63.6568	6.26332	0.0154705	0.00318777
	63.9093	6.25378	0.0153899	0.00316401
	64.1589	6.351	0.0155138	0.00315078
	64.4055	6.74786	0.016037	0.00311418
	64.6486	6.67029	0.015785	0.00310763
	64.8938	6.72844	0.0158924	0.00308247
	65.1504	6.63889	0.0157352	0.00310466
	65.3913	6.66007	0.0158967	0.0031423
	65.6312	6.79277	0.0161507	0.00314118
	65.8665	7.30267	0.016543	0.00312484
	66.1022	7.3483	0.0166927	0.00308701
	66.341	7.31925	0.016539	0.00306784
	66.5664	7.38257	0.0164677	0.00304422
	66.7951	7.36588	0.0163618	0.00302458
	67.0188	7.34819	0.0163002	0.00303743
	67.222	7.58727	0.0164799	0.00300408
	67.4263	7.57525	0.0164106	0.00300015
	67.6312	7.13139	0.0154423	0.00301362
	67.8399	7.10263	0.0153158	0.00300129
	68.0461	7.35742	0.0159093	0.002977
	68.2477	7.50775	0.0162503	0.00297452
	68.448	7.45111	0.0161269	0.00299136
	68.6601	7.08408	0.0159299	0.00305774
	68.8688	7.01878	0.0160162	0.00308737
	69.0823	7.15762	0.0162406	0.00306528
	69.2877	7.84145	0.0172526	0.00300983
	69.5054	7.82122	0.017119	0.00296596
	69.7229	8.09868	0.0172444	0.00291979
	69.9412	7.94637	0.0170842	0.00294505
	70.1632	7.89434	0.0170123	0.00297619
	70.3863	7.59768	0.0164331	0.00301184
	70.6105	7.67078	0.0167056	0.00298377
	70.8355	7.64499	0.016539	0.00295856
	71.0605	7.69195	0.0165869	0.00294248
	71.2781	7.64138	0.0165814	0.00302222
	71.4914	7.56333	0.0163494	0.00303782
	71.7091	7.49895	0.0165775	0.00306836
	71.923	7.51942	0.016625	0.00305851
	72.1354	7.55137	0.0167003	0.00305129
	72.3668	7.7749	0.0171389	0.00302271
	72.597	7.7369	0.0169781	0.0030178
	72.8427	7.84361	0.0171106	0.00293795
	73.084	7.70999	0.0168197	0.00295028
	73.3336	7.69542	0.0170871	0.00297686
	73.5849	7.71543	0.0169758	0.00295503
	73.8256	7.63798	0.0167307	0.00296556
	74.0626	7.81139	0.01705	0.00295929
	74.2987	7.90303	0.01726	0.00296298
	74.5207	7.95373	0.0174242	0.00296768
	74.7453	7.59626	0.0171823	0.00303785
	74.9723	7.65134	0.0174057	0.00305237
	75.2106	7.8067	0.0175908	0.00304496
	75.4576	7.3434	0.0167794	0.00305587
	75.7147	7.3428	0.0168	0.0030672
	75.9732	7.42048	0.0168929	0.00305243
	76.2195	7.40856	0.016818	0.00303922
	76.4676	7.64606	0.0170269	0.00298566
	76.7241	7.5132	0.0167555	0.0029818
	76.9793	6.97155	0.0165018	0.00302651
	77.2381	8.10972	0.01765	0.00297618
	77.5002	8.12882	0.0177783	0.00299703
	77.7652	8.01471	0.0176805	0.00301913
	78.03	8.30808	0.0183244	0.002963
	78.2936	8.86885	0.0188529	0.00287688
	78.5605	8.54968	0.0184159	0.00290729
	78.8413	8.55936	0.018398	0.00288443
	79.1319	8.76044	0.0189499	0.00288199
	79.432	8.75592	0.0189737	0.00292544
	79.7325	8.58996	0.0186832	0.00294564
	80.0283	8.52157	0.0186841	0.00297422
	80.3233	8.54129	0.0186254	0.00294752
	80.6289	8.62753	0.0188433	0.00292517
	80.9352	8.79439	0.0192121	0.00292361
	81.2381	8.6199	0.0189627	0.00300153
	81.542	7.95146	0.0180171	0.00305698
	81.8353	8.16966	0.0187501	0.0030816
	82.1426	8.05624	0.0188204	0.003098
	82.4807	7.99465	0.0187042	0.00312131
	82.8173	7.99953	0.0186486	0.00308913
	83.155	8.19536	0.0192717	0.0030775
	83.4919	8.1639	0.0190901	0.00306474
	83.8379	8.25228	0.0193689	0.00307334
	84.1917	8.21659	0.0194091	0.00310192
	84.5447	8.23506	0.0192647	0.00300388
	84.899	8.26869	0.0194533	0.00302607
	85.2567	8.11937	0.0191992	0.00308501
	85.6133	8.12521	0.0192121	0.00308291
	86.0035	8.33481	0.0195778	0.0030661
	86.3757	8.11425	0.0191502	0.00309468
	86.7499	8.15295	0.0191419	0.0030481
	87.114	8.13276	0.0192284	0.00307212
	87.4809	8.19997	0.0194293	0.00307061
	87.844	8.07114	0.0192488	0.00309839
	88.2057	8.01961	0.0191241	0.0030976
	88.5656	7.9474	0.0187532	0.0030466
	88.9363	7.75693	0.0184488	0.00306023
	89.3075	7.67567	0.0183912	0.00308961
	89.6806	7.40866	0.0180469	0.00314121
	90.0537	7.38088	0.017946	0.0031628
	90.4326	7.37736	0.0179847	0.00317475
	90.7973	7.39057	0.018146	0.00318216
	91.1543	7.48393	0.0183865	0.00318565
	91.5035	7.45682	0.0183351	0.00324602
	91.8467	7.29891	0.0179735	0.00323834
	92.1931	7.55115	0.018882	0.00324957
	92.5464	7.2967	0.0186224	0.00331251
	92.891	7.34414	0.019088	0.00337888
	93.234	7.2411	0.0187651	0.0033842
	93.5739	6.28145	0.0179092	0.00340384
	93.9232	6.27954	0.0179517	0.00341617
	94.2774	6.1883	0.0177065	0.00344143
	94.6275	5.92789	0.0170853	0.00342389
	94.9913	5.63717	0.0167902	0.00342792
	95.3681	5.63455	0.016813	0.003449
	95.7305	5.65745	0.0169479	0.00346176
	96.0857	5.58781	0.0167557	0.00346176
	96.4343	5.80325	0.0169916	0.00337995
	96.7924	5.90048	0.0171675	0.00336498
	97.1568	5.98101	0.017647	0.00338421
	97.525	5.95024	0.0174765	0.00336413
	97.8714	6.24088	0.0179047	0.00334146
	98.2211	6.04968	0.0175891	0.00337304
	98.5702	6.36541	0.0182195	0.00329964
	98.9302	6.95115	0.0193197	0.00325346
	99.2892	6.98353	0.0192378	0.00323954
	99.6662	6.77008	0.0188204	0.00323798
	100.011	6.74618	0.0186647	0.00322336
	100.356	6.97176	0.0190643	0.00320943
	100.696	7.03128	0.0189613	0.00318735
	101.044	7.10111	0.0191423	0.00317635
	101.39	7.04868	0.0190321	0.00318525
	101.724	7.01602	0.0189306	0.00319239
	102.059	7.29168	0.0193446	0.00318085
	102.394	7.36551	0.0193928	0.00312884
	102.725	7.38472	0.0191938	0.00305811
	103.062	7.50904	0.019519	0.00304627
	103.363	7.31234	0.0192864	0.0030843
	103.678	7.26981	0.0190987	0.00303716
	104	7.22446	0.0191246	0.00312233
	104.322	7.16849	0.0190177	0.00315097
	104.647	7.11978	0.0188473	0.00314685
	104.969	7.18014	0.0190405	0.00314277
	105.293	7.35764	0.0192548	0.00312938
	105.623	7.44382	0.0195213	0.00314975
	105.941	7.53284	0.0196522	0.00313983
	106.261	7.62466	0.0198587	0.00312532
	106.581	7.70038	0.0198876	0.00308166
	106.894	7.76612	0.0199328	0.00300868
	107.204	7.86551	0.0201868	0.0029911
	107.52	7.95849	0.020661	0.00300324
	107.839	7.92022	0.0206268	0.00301654
	108.166	8.3161	0.0214986	0.00293611
	108.497	8.74664	0.0218232	0.00291531
	108.856	8.61853	0.0215456	0.00293527
	109.21	8.76703	0.022234	0.00293527
	109.566	8.98209	0.0226467	0.00289454
	109.926	9.08944	0.0227453	0.00285593
	110.339	9.05771	0.0226987	0.00285793
	110.737	8.99169	0.0224747	0.00290597
	111.13	9.17949	0.0230503	0.00288381
	111.53	9.31763	0.0235839	0.00292297
	111.919	9.14929	0.023608	0.00296161
	112.29	9.27321	0.024257	0.00298125
	112.664	9.34089	0.024366	0.00295599
	113.033	9.27027	0.0241988	0.00296254
	113.402	9.1366	0.0241453	0.00299077
	113.759	9.00665	0.0238308	0.00300043
	114.119	8.99755	0.0235783	0.00297711
	114.477	9.01812	0.0236675	0.00298684
	114.84	8.74053	0.0232107	0.00299968
	115.214	8.78418	0.0231811	0.00296597
	115.596	8.52309	0.0227323	0.00300569
	115.964	7.96878	0.0217677	0.00305186
	116.332	7.76072	0.0213528	0.00308795
	116.679	8.04086	0.0220222	0.00309744
	117.041	8.38688	0.0227996	0.00306854
	117.41	8.22762	0.0226976	0.00310479
	117.81	8.24137	0.0233487	0.00314903
	118.202	8.21617	0.0234871	0.00318682
	118.59	8.18962	0.0234319	0.00319677
	118.983	8.28444	0.0235997	0.0031673
	119.373	8.11019	0.0235491	0.00319714
	119.775	8.15113	0.0238074	0.0032164
	120.179	8.2059	0.0239817	0.00322164
	120.58	8.0954	0.023809	0.00325481
	120.983	8.11204	0.0239176	0.00326296
	121.367	8.46036	0.0245258	0.00327009
	121.742	8.62972	0.0250024	0.00321828
	122.129	8.79701	0.0254691	0.00318964
	122.507	8.77186	0.025574	0.00323732
	122.886	8.69092	0.0253284	0.00324854
	123.295	8.40375	0.0248848	0.00333134
	123.699	8.3441	0.0247263	0.00333526
	124.098	8.63331	0.0250909	0.00332346
	124.51	8.55964	0.0249707	0.00334231
	124.917	8.48297	0.0249488	0.00338933
	125.327	8.65489	0.0252224	0.00338233
	125.734	8.69492	0.0252859	0.00337612
	126.135	8.3035	0.0243661	0.00340454
	126.53	8.55562	0.0250882	0.00340022
	126.917	8.15172	0.0241741	0.00351374
	127.301	8.38218	0.0254923	0.00354708
	127.66	8.94852	0.0257872	0.00348539
	128.017	8.95091	0.0254016	0.00344383
	128.394	8.63477	0.0245094	0.00351731
	128.787	8.61446	0.0246089	0.00353872
	129.139	8.4237	0.0242302	0.00362215
	129.49	8.66278	0.0251323	0.00357412
	129.867	8.73606	0.0250652	0.00355273
	130.247	8.66126	0.0248455	0.00355835
	130.624	8.75402	0.0251159	0.00355508
	131.013	8.67472	0.0245655	0.00351298
	131.403	8.79867	0.0248759	0.00350762
	131.795	8.85473	0.0250486	0.00350762
	132.189	8.98078	0.0252766	0.00349614
	132.594	8.97478	0.0253798	0.00352478
	132.993	8.85641	0.0249259	0.00351224
	133.397	8.84587	0.0250155	0.00353877
	133.796	8.78135	0.0249715	0.00357095
	134.181	8.93296	0.0253258	0.00357309
	134.597	9.2327	0.0262315	0.00355261
	135.039	9.26856	0.0264223	0.00355908
	135.483	9.74072	0.0267524	0.00349421
	135.93	9.50532	0.026269	0.003511
	136.364	9.1638	0.0254941	0.00353529
	136.792	9.16489	0.0252648	0.00349407
	137.201	9.00476	0.0244359	0.00347191
	137.627	9.14745	0.0245507	0.00342493
	138.051	9.08738	0.0243339	0.00345842
	138.481	9.09243	0.024485	0.00347667
	138.925	9.01404	0.024382	0.00351203
	139.352	8.953	0.0240791	0.00349369
	139.773	9.10802	0.0244299	0.00348845
	140.191	9.04494	0.0241437	0.00349208
	140.609	9.05485	0.0242681	0.00350611
	141.032	8.82917	0.0240018	0.00352484
	141.467	8.69769	0.023587	0.00352484
	141.915	8.69011	0.0236179	0.00353016
	142.369	8.6722	0.0233102	0.00345475
	142.827	8.63618	0.0231366	0.00343662
	143.259	8.72625	0.0234281	0.00338984
	143.692	8.95199	0.024169	0.00339438
	144.131	8.61583	0.0238042	0.00341735
	144.554	8.56278	0.0234894	0.00336773
	144.987	8.68467	0.0236023	0.00331915
	145.423	8.55908	0.0236933	0.00336544
	145.892	8.53239	0.0237951	0.00338399
	146.366	8.99898	0.0246031	0.00334405
	146.843	8.82642	0.02431	0.00336922
	147.321	10.4264	0.0259136	0.003229
	147.802	9.96425	0.0247075	0.00322273
	148.294	9.42676	0.0241948	0.0032495
	148.79	9.56082	0.0243024	0.00323455
	149.286	9.63742	0.0245582	0.00317962
	149.785	9.76984	0.0248482	0.0031748
	150.297	10.0408	0.025259	0.00308094
	150.81	10.0381	0.025387	0.00309221
	151.297	9.84763	0.0253204	0.00316383
	151.779	9.97127	0.0253686	0.00312816
	152.273	9.82799	0.0250071	0.00314901
	152.756	10.0275	0.0256522	0.00315333
	153.254	9.9597	0.0255627	0.00316347
	153.749	9.87311	0.0254277	0.00321169
	154.244	9.73864	0.0253764	0.00326782
	154.744	10.1666	0.0257177	0.00320277
	155.244	10.2319	0.0260125	0.00321939
	155.765	10.2252	0.0260296	0.00322991
	156.31	11.49	0.0275771	0.00317317
	156.911	11.3835	0.027343	0.00317394
	157.489	11.119	0.026405	0.0031638
	158.043	11.1337	0.0262653	0.00313063
	158.594	10.7595	0.0261562	0.00317024
	159.136	10.776	0.0263348	0.00319711
	159.676	11.8537	0.0282239	0.00315984
	160.295	11.8359	0.0283816	0.00319895
	160.911	12.0879	0.0291665	0.00319736
	161.52	11.9137	0.0287809	0.00321755
	162.14	11.9737	0.0290652	0.00320469
	162.782	11.8291	0.0285696	0.00322465
	163.411	11.9591	0.0287764	0.00318393
	164.043	12.2126	0.029411	0.00318393
	164.687	12.0389	0.0291407	0.00321045
	165.347	12.2216	0.0298812	0.00319744
	166.028	12.4838	0.0302065	0.00314455
	166.718	12.6371	0.0307587	0.00315484
	167.397	12.8627	0.0312464	0.00313887
	168.055	12.7428	0.0307828	0.00312901
	168.745	12.8237	0.0308659	0.00312315
	169.45	13.1786	0.0319296	0.0031202
	170.169	13.4739	0.0326827	0.0031071
	170.898	13.4443	0.032675	0.0031144
	171.64	13.4889	0.032723	0.00310769
	172.395	13.6702	0.0333014	0.00313722
	173.148	13.55	0.0331461	0.00317117
	173.902	13.5003	0.0329453	0.00317117
	174.641	13.4826	0.0328761	0.00317117
	175.395	13.1022	0.0322646	0.00319297
	176.195	13.0466	0.0318715	0.00316525
	176.994	11.4638	0.030263	0.00317603
	177.806	11.2624	0.0299256	0.00324834
	178.636	11.1931	0.0297677	0.00325345
	179.461	11.2914	0.0300584	0.00325858
	180.293	11.6205	0.0306158	0.00322317
	181.11	11.458	0.0301984	0.00321779
	181.903	14.1217	0.032285	0.00320135
	182.697	14.102	0.0316378	0.00315206
	183.487	14.886	0.0323879	0.00306628
	184.279	15.0241	0.032475	0.00305691
	185.107	15.0865	0.0325305	0.00302919
	185.956	15.1049	0.0321854	0.00300104
	186.79	15.1097	0.0322012	0.00300104
	187.625	15.0887	0.0321155	0.00301796
	188.465	15.0275	0.0317332	0.00296687
	189.295	15.0973	0.0323513	0.00298491
	190.165	15.0585	0.0320441	0.00294865
	191.018	15.191	0.0319571	0.00288608
	191.858	14.3148	0.0310422	0.00289955
	192.645	14.6358	0.0314781	0.00288691
	193.431	14.7992	0.032081	0.00289705
	194.229	15.0094	0.0326102	0.0028908
	195.028	14.9344	0.0325878	0.00293902
	195.845	15.3104	0.0329572	0.00288232
	196.724	14.2987	0.0313263	0.00292183
	197.534	14.2886	0.0314523	0.00295965
	198.341	14.129	0.0310442	0.00296854
	199.145	14.5584	0.0321486	0.00294949
	199.94	14.6084	0.0324924	0.00296745
	200.707	14.6398	0.0327069	0.00300422
	201.56	14.506	0.0325298	0.0030578
	202.43	14.3444	0.0326208	0.00310888
	203.361	14.3346	0.0325264	0.00309893
	204.286	14.2129	0.0322893	0.00315631
	205.189	14.1443	0.0324606	0.00317833
	206.081	14.2112	0.0321065	0.00314595
	206.968	14.209	0.0324474	0.00317081
	207.868	14.2037	0.0326437	0.00322047
	208.745	14.314	0.0335486	0.00328343
	209.606	14.1234	0.0332311	0.00331013
	210.447	13.8405	0.0327427	0.0033649
	211.31	13.9771	0.0326456	0.00333359
	212.17	14.3244	0.0340891	0.00335283
	213.063	14.2215	0.0338069	0.00335408
	213.976	14.5806	0.0339095	0.00329198
	214.905	14.5547	0.0337538	0.00327543
	215.815	14.4787	0.0333383	0.00325296
	216.705	14.5129	0.0332035	0.00322878
	217.548	14.4806	0.0333608	0.00328747
	218.424	14.6466	0.0338251	0.00330989
	219.284	14.7389	0.0341251	0.0032713
	220.112	14.7234	0.0342506	0.00330112
	220.941	14.3877	0.0337699	0.0033525
	221.758	15.6031	0.0347798	0.003332
	222.572	15.9691	0.0363298	0.00336572
	223.389	13.242	0.0345118	0.00341742
	224.257	13.2871	0.0350287	0.00344874
	225.136	12.638	0.034489	0.00348597
	226.013	12.4388	0.0343984	0.00350881
	226.863	12.4144	0.0346067	0.00355347
	227.698	12.6135	0.0353904	0.00357133
	228.536	12.589	0.0355225	0.00359493
	229.423	12.7286	0.0356103	0.00350271
	230.328	13.0217	0.0368019	0.00353161
	231.24	12.5633	0.0362323	0.00361203
	232.133	12.6839	0.0365788	0.00362307
	233.027	13.0211	0.0374284	0.00363887
	233.92	12.8178	0.0372274	0.00365567
	234.882	12.6503	0.0376985	0.00370403
	235.834	12.5529	0.0374676	0.00371399
	236.783	12.3798	0.0371299	0.0037301
	237.741	12.5149	0.0378653	0.0037301
	238.712	12.0884	0.0373527	0.00382356
	239.659	12.1299	0.0376871	0.00384419
	240.6	12.1515	0.0376982	0.00382435
	241.537	12.1491	0.038091	0.00386217
	242.485	11.9517	0.0376968	0.00387182
	243.442	12.0148	0.0376124	0.0038216
	244.399	12.6475	0.0388263	0.00373816
	245.284	12.7956	0.0388251	0.00366467
	246.201	13.4586	0.0387103	0.00358328
	247.096	13.5565	0.0387647	0.00355758
	248	14.3385	0.0408624	0.00347935
	248.939	14.2424	0.0402365	0.00345195
	249.948	14.365	0.0408764	0.00347104
	250.961	14.4114	0.0411132	0.00347537
	251.964	14.3881	0.0408265	0.00342434
	252.951	14.4522	0.0402083	0.00336605
	253.955	14.3646	0.0398641	0.00337252
	254.984	14.9331	0.0404048	0.00329558
	255.987	14.6419	0.0398061	0.00329558
	256.998	14.7263	0.0392644	0.00327032
	257.995	14.7217	0.0394426	0.00330281
	258.97	15.0093	0.0409658	0.00333903
	259.936	15.1213	0.0410587	0.0033076
	260.912	15.2227	0.0415733	0.00333007
	261.899	15.0857	0.041524	0.00339631
	262.912	15.1199	0.0412195	0.00331178
	264.001	15.6992	0.0434015	0.00332897
	265.133	16.1971	0.0444928	0.00330245
	266.276	16.4506	0.0443529	0.00323247
	267.459	17.0019	0.0457028	0.00319418
	268.624	15.9329	0.0451936	0.00322118
	269.799	15.5421	0.0436925	0.00321685
	270.993	15.5947	0.0436294	0.00319851
	272.139	15.3887	0.0427839	0.00316782
	273.291	15.2479	0.0425942	0.00322818
	274.492	15.5802	0.0437503	0.00324148
	275.706	15.5847	0.04324	0.00315856
	276.919	15.2535	0.0425128	0.00317774
	278.131	15.8551	0.0440012	0.00314655
	279.293	16.4243	0.045934	0.0031722
	280.475	16.247	0.0452765	0.00317744
	281.658	16.3149	0.0454557	0.00315159
	282.827	17.4109	0.0471232	0.00313559
	283.994	17.2293	0.0469151	0.00314439
	285.164	17.1581	0.0472036	0.00319673
	286.324	17.0761	0.0469724	0.00320546
	287.504	17.0888	0.0469583	0.00319915
	288.704	17.1566	0.0473876	0.00321599
	289.92	16.9918	0.0465208	0.0032267
	291.192	17.8827	0.0483466	0.00314472
	292.488	17.9739	0.0481839	0.00309853
	293.785	17.9833	0.0479926	0.00305836
	295.095	19.1643	0.0492074	0.00298222
	296.441	18.9974	0.0489358	0.00301841
	297.774	19.3604	0.0496884	0.00300259
	299.142	18.9929	0.0489833	0.0030091
	300.521	19.4413	0.0503184	0.00302453
	301.969	18.586	0.0494762	0.00312557
	303.371	18.6566	0.0502669	0.00317175
	304.754	18.9139	0.0493344	0.0031404
	306.137	18.9079	0.0501238	0.00321833
	307.454	18.7336	0.0497018	0.00321929
	308.789	18.639	0.0486642	0.00316063
	310.172	18.7469	0.0490315	0.00316654
	311.61	18.6168	0.0492136	0.00320799
	313.028	18.5785	0.0490615	0.00321555
	314.45	18.9119	0.0504581	0.00323247
	315.95	18.8434	0.0503093	0.00322547
	317.434	19.5834	0.052203	0.00322871
	318.89	19.831	0.0530238	0.00321283
	320.353	19.4352	0.0520481	0.0032175
	321.814	20.2355	0.0542867	0.003236
	323.318	20.1903	0.0541746	0.00324415
	324.817	20.2076	0.0543058	0.00325391
	326.295	20.2193	0.0550423	0.00336486
	327.679	19.6959	0.0532376	0.00336684
	329.026	19.248	0.0525082	0.00341399
	330.378	19.1946	0.0532627	0.003466
	331.715	18.6847	0.0520827	0.00350092
	333.057	19.6595	0.0551032	0.0035086
	334.4	19.6671	0.0552956	0.00355153
	335.73	19.651	0.0557956	0.00359505
	337.091	20.4462	0.0580882	0.00360999
	338.451	20.4101	0.057789	0.00358413
	339.79	20.0146	0.0567106	0.00361799
	341.142	20.0711	0.0575653	0.00370518
	342.505	20.0542	0.0577078	0.00373408
	343.916	19.5604	0.0564738	0.00374939
	345.336	18.9932	0.0546769	0.00373904
	346.725	19.7507	0.0561738	0.0037014
	348.169	19.7601	0.055912	0.00367052
	349.63	19.9105	0.0565568	0.00367602
	351.121	19.6874	0.0562831	0.00371399
	352.615	20.4337	0.0573528	0.00364893
	354.064	20.5915	0.0573037	0.00360972
	355.53	20.6642	0.0576743	0.00361841
	356.983	21.1267	0.0578735	0.00356565
	358.451	21.2951	0.0583872	0.00352144
	359.833	20.9017	0.0579481	0.00353828
	361.185	20.8618	0.0578255	0.0035364
	362.584	21.4623	0.0593625	0.00353736
	363.983	20.4444	0.0579557	0.00355545
	365.346	20.6486	0.0588467	0.0035479
	366.712	20.2376	0.0579996	0.00357311
	368.132	22.8931	0.0611577	0.00354907
	369.556	22.5347	0.059981	0.00353316
	370.864	22.6959	0.0608174	0.00351779
	372.195	22.9188	0.0608345	0.00347981
	373.558	22.0471	0.0603172	0.00354894
	374.888	22.02	0.0602111	0.00355515
	376.212	22.0871	0.0605532	0.00356454
	377.548	22.2575	0.0613511	0.00359667
	378.864	22.6764	0.0626592	0.00359508
	380.152	22.7719	0.0633113	0.0036184
	381.538	22.815	0.0632297	0.00356465
	383.116	23.0739	0.0631333	0.00355268
	384.658	23.5212	0.0653586	0.00361597
	386.197	23.5063	0.0648633	0.00360928
	387.75	23.3905	0.0644635	0.00361151
	389.295	23.1875	0.064318	0.00368766
	390.864	24.1802	0.0638338	0.00365588
	392.406	25.569	0.0674127	0.00362407
	393.96	26.6876	0.0698862	0.00355803
	395.524	27.2038	0.0704249	0.00346144
	397.075	27.3319	0.0704166	0.00343576
	398.671	27.3715	0.0708485	0.00345934
	400.336	27.195	0.0699243	0.00341741
	402.006	28.0253	0.0715764	0.00337375
	403.688	26.9558	0.0681845	0.00336028
	405.386	27.1168	0.0684124	0.0033016
	407.076	27.1399	0.0685685	0.00330523
	408.737	26.3993	0.0665907	0.00332309
	410.402	26.8841	0.0683055	0.00329629
	412.137	27.0265	0.069145	0.00330915
	413.833	27.051	0.0693216	0.00331381
	415.649	27.0852	0.069615	0.00332785
	417.563	28.0408	0.0709936	0.00329268
	419.665	28.5689	0.0730129	0.00331288
	421.82	28.1229	0.0725046	0.00333658
	423.966	28.0469	0.0722056	0.00333127
	426.09	27.159	0.0715435	0.00336922
	428.174	27.4908	0.0720844	0.00333125
	430.256	26.6127	0.0703122	0.00340142
	432.384	26.5332	0.0704052	0.00342066
	434.467	27.0858	0.071566	0.00339586
	436.562	26.6672	0.0710539	0.00341158
	438.655	27.8754	0.0726203	0.00336852
	440.747	28.0182	0.0725741	0.00335406
	442.819	28.0666	0.0733923	0.00340607
	444.863	28.4738	0.0747324	0.00341154
	446.927	28.5364	0.0755337	0.00344101
	449.003	28.2236	0.0739665	0.003385
	451.157	28.7236	0.0750048	0.0033589
	453.225	26.214	0.0725064	0.00339624
	455.404	26.0233	0.0722983	0.00341916
	457.582	26.0158	0.0722255	0.00341489
	459.805	25.7264	0.0718342	0.00344472
	462.002	25.7784	0.0723119	0.00345875
	464.298	25.7559	0.0715143	0.00337531
	466.619	25.7153	0.0713921	0.00337531
	468.933	25.4137	0.0708793	0.00342247
	471.216	25.561	0.0713437	0.00342247
	473.531	27.0099	0.0742977	0.00337802
	475.803	27.6438	0.0760094	0.0033837
	477.872	27.08	0.0759156	0.00341223
	479.939	26.9804	0.0749465	0.00338528
	482.002	25.9811	0.0734656	0.00341598
	484.092	25.9238	0.07367	0.00346018
	486.177	26.7238	0.0743779	0.00335831
	488.236	24.9877	0.0736463	0.00345324
	490.312	24.1297	0.071452	0.00345835
	492.392	23.5876	0.0707444	0.00347761
	494.474	23.1891	0.0702047	0.00350696
	496.559	23.1918	0.0702112	0.00350696
	498.615	23.3549	0.0701664	0.00345112
	500.594	23.3166	0.0706312	0.00355468
	502.615	22.6598	0.069708	0.00359523
	504.775	22.2624	0.0689981	0.00364118
	507.133	22.8059	0.0702831	0.00363475
	509.528	23.4056	0.0707803	0.0035791
	511.952	24.1177	0.0733241	0.003577
	514.371	23.9567	0.0731568	0.00359986
	516.723	23.9308	0.0728391	0.00358337
	519.073	24.1518	0.0729881	0.00353371
	521.286	24.4944	0.0737013	0.00348516
	523.378	24.4378	0.0731109	0.00347696
	525.336	23.8175	0.0710713	0.00350783
	527.316	26.6721	0.0725169	0.0034553
	529.253	26.7244	0.0728559	0.00347455
	531.19	26.5681	0.0724167	0.00348217
	533.161	26.7285	0.0733593	0.00349966
	535.164	27.1491	0.0741758	0.00343274
	537.185	27.2091	0.0746405	0.00344667
	539.245	27.3038	0.0753837	0.00345746
	541.285	27.3723	0.0755714	0.00345842
	543.323	26.1168	0.0734773	0.00346197
	545.386	25.9126	0.0725611	0.00344369
	547.449	27.1908	0.074579	0.0033861
	549.71	27.5887	0.0747878	0.00337388
	552.203	27.9297	0.0744811	0.00332996
	554.688	29.2749	0.0763552	0.00332011
	557.114	28.6998	0.0750284	0.00334213
	559.604	28.4879	0.0750361	0.00339956
	562.002	30.0492	0.0795234	0.00339826
	564.5	30.2091	0.0795249	0.00334717
	566.966	30.1016	0.079132	0.00335242
	569.486	30.156	0.078561	0.00330387
	572.113	30.4317	0.0801609	0.00335054
	574.882	30.4112	0.0803112	0.00336448
	577.653	31.2028	0.0826347	0.00333063
	580.597	30.7634	0.0814421	0.00334385
	583.681	29.1242	0.0778143	0.00343631
	586.806	28.8398	0.0775424	0.00345759
	589.949	29.286	0.0768709	0.0034195
	593.08	29.5305	0.0773093	0.00340572
	596.318	29.2241	0.0760549	0.00337265
	599.581	29.2471	0.0762583	0.00337885
	602.888	28.5631	0.0757487	0.00343104
	606.275	28.9856	0.0771615	0.00340007
	609.624	28.399	0.0755699	0.00343325
	612.974	28.4645	0.0746589	0.00340144
	616.308	28.5595	0.0752253	0.00341419
	619.669	28.8195	0.0750206	0.00338813
	623.06	28.5379	0.074416	0.00345707
	626.453	29.0002	0.076176	0.00341029
	629.971	31.1859	0.0801312	0.00336538
	633.383	31.3276	0.0807649	0.00336538
	636.604	32.3568	0.0821446	0.00335191
	639.882	32.1032	0.0822346	0.0033722
	643.163	31.5838	0.08031	0.00336835
	646.476	31.3174	0.0791286	0.00338631
	649.819	31.3319	0.0785561	0.0033303
	653.173	32.6944	0.0820118	0.00332296
	656.531	32.605	0.0821477	0.00334344
	659.9	31.8208	0.0818754	0.00339143
	663.233	32.4154	0.0846008	0.00338387
	666.522	29.3849	0.0823032	0.00341921
	669.823	29.2795	0.0820449	0.00346889
	673.191	29.5262	0.0825051	0.00345131
	676.857	30.9521	0.0826612	0.00340615
	680.53	30.7172	0.0828403	0.00346798
	684.142	30.9411	0.0837754	0.00346798
	687.854	30.3367	0.0820023	0.00347961
	691.58	30.1896	0.0816686	0.00348389
	695.356	30.4042	0.0823784	0.00349988
	699.321	30.4262	0.0835827	0.00354737
	703.383	29.6528	0.0821416	0.00355387
	707.241	29.3352	0.0816718	0.00355785
	710.908	30.1397	0.0818253	0.00354026
	714.553	29.2818	0.080529	0.00353688
	718.237	30.0903	0.082383	0.003514
	721.883	31.6092	0.0824103	0.00340914
	725.621	30.0401	0.0781897	0.00346148
	729.322	31.6394	0.0820224	0.00345966
	733.012	32.3699	0.0824293	0.00339558
	736.739	32.2907	0.0826595	0.00343009
	740.402	32.087	0.0812513	0.00338643
	744.001	32.694	0.0826365	0.00336738
	747.599	36.02	0.0874921	0.00334013
	751.046	36.2743	0.0892403	0.00336896
	754.325	36.5233	0.089499	0.0032794
	757.561	36.5101	0.0894042	0.00327729
	760.9	39.3674	0.0959784	0.00328969
	764.217	39.0046	0.0954601	0.00333042
	767.613	38.9623	0.0953847	0.00333344
	771.018	39.1673	0.0954562	0.00327484
	774.413	39.4222	0.0963382	0.00326722
	777.719	39.0447	0.094167	0.00322335
	781.033	39.4774	0.0953736	0.00319312
	784.494	41.921	0.0973176	0.00317665
	788.132	41.8504	0.097259	0.00319495
	792.199	41.6591	0.0983278	0.00325341
	796.394	46.2228	0.108965	0.00316777
	800.635	46.0204	0.10804	0.00316487
	804.732	44.1824	0.105046	0.00319293
	808.86	45.3654	0.106364	0.00313509
	813.258	44.9765	0.104993	0.00312571
	817.688	45.4786	0.105422	0.00310542
	822.165	46.2237	0.107864	0.00310365
	826.834	46.2821	0.108013	0.00308206
	831.448	50.1312	0.112893	0.00307006
	836.852	48.9817	0.110746	0.00309848
	842.452	49.3183	0.110961	0.00306553
	848.03	49.2674	0.109789	0.00300981
	853.684	48.9127	0.10769	0.00298117
	859.318	48.7919	0.107689	0.00302169
	865.225	48.8674	0.107571	0.00293786
	871.225	48.8921	0.106901	0.0029155
	877.064	47.2116	0.105383	0.00293321
	883.097	48.0059	0.107885	0.00289749
	889.546	47.6713	0.105807	0.00284459
	895.934	50.6169	0.107383	0.00278439
	902.338	50.6799	0.107927	0.0028133
	909.162	50.7615	0.108544	0.00283049
	916.013	51.6465	0.111353	0.00282231
	923.003	50.9244	0.109658	0.00286248
	930.257	50.3514	0.108958	0.0028845
	937.553	49.0698	0.108601	0.00294871
	944.908	49.294	0.109982	0.00297853
	952.547	49.1108	0.109203	0.00296822
	960.16	47.6651	0.109813	0.00308617
	968	47.9866	0.109969	0.00301175
	975.945	50.6025	0.112301	0.00299382
	983.882	53.8915	0.123864	0.00303412
	991.75	55.158	0.128511	0.00301194
	999.83	55.4474	0.130691	0.00307078
	1007.88	54.7056	0.128676	0.00307453
	1015.99	50.5909	0.121554	0.00314383
	1024.08	50.1887	0.119724	0.00318
	1032.18	50.0896	0.119403	0.00317455
	1040.39	51.1989	0.121249	0.00314657
	1048.64	47.6552	0.115658	0.00322081
	1057.07	47.9469	0.116396	0.00319585
	1065.33	48.6541	0.117556	0.00318678
	1073.86	48.5929	0.117928	0.00321952
	1082.51	48.8866	0.11848	0.00320479
	1091.43	49.1351	0.120354	0.00325804
	1100.35	48.8066	0.11941	0.00326693
	1109.1	45.6706	0.116179	0.00327714
	1117.96	47.3774	0.121153	0.00323668
	1126.48	47.084	0.119674	0.00319206
	1135.15	49.8603	0.119624	0.00317351
	1143.95	50.9266	0.121685	0.00313936
	1152.7	50.5157	0.12045	0.0031562
	1161.94	49.894	0.119808	0.00316603
	1170.88	50.258	0.123099	0.00319786
	1180.21	49.8884	0.123135	0.00321966
	1189.82	62.9869	0.143047	0.00318578
	1199.45	63.7277	0.144995	0.00315261
	1209.85	59.8906	0.140952	0.00323244
	1219.5	59.6272	0.138953	0.00318261
	1229.11	59.7815	0.138719	0.00316819
	1238.74	59.8018	0.139979	0.00323519
	1248.51	59.5961	0.139051	0.00318987
	1258.59	59.577	0.138593	0.00313661
	1268.39	65.4923	0.148035	0.00311856
	1278.88	64.889	0.146838	0.00315326
	1289.52	65.1797	0.148575	0.00318843
	1300.39	66.3023	0.149864	0.00316147
	1310.84	66.4629	0.149943	0.00315304
	1321.55	64.7114	0.150462	0.00318022
	1332.23	65.3595	0.150618	0.00312298
	1342.68	66.3687	0.150228	0.00306917
	1353.26	65.5125	0.147037	0.00305851
	1363.79	66.0934	0.149976	0.00306942
	1374.16	65.5772	0.148056	0.00304921
	1384.83	66.2007	0.148408	0.00299978
	1395.46	66.1226	0.147584	0.00298127
	1405.83	66.0101	0.149554	0.00305937
	1416.63	66.085	0.149352	0.00302269
	1427.15	65.9345	0.149725	0.00306854
	1437.57	63.0732	0.146057	0.00307739
	1448	59.0909	0.134508	0.00313777
	1458.84	57.9873	0.129	0.00308461
	1469.52	59.2903	0.129685	0.00301627
	1480.48	59.6691	0.131647	0.00304746
	1491.59	59.8417	0.133044	0.00308363
	1503	60.2255	0.133762	0.00300867
	1514.74	60.385	0.135372	0.00307218
	1526.41	59.9586	0.134647	0.00307615
	1538.57	61.1274	0.134217	0.0029877
	1550.72	60.8821	0.133822	0.00302086
	1563.98	63.6844	0.142183	0.00304189
	1577.22	63.7908	0.141282	0.00297938
	1590.34	63.9799	0.142679	0.00299649
	1603.61	66.7462	0.148483	0.00295296
	1616.96	68.2804	0.153822	0.00295098
	1630.81	69.5461	0.158572	0.00299501
	1645.33	72.2169	0.159953	0.00296319
	1659.97	72.3293	0.160233	0.00296978
	1674.47	65.6373	0.150896	0.00299015
	1689.54	65.6587	0.1503	0.00298102
	1704.73	65.7815	0.149962	0.00293254
	1719.95	65.2432	0.149177	0.00296259
	1735.37	65.5689	0.149748	0.00295885
	1750.36	69.4086	0.152711	0.00291821
	1765.25	56.2079	0.13246	0.00295208
	1780.75	55.9462	0.132346	0.00297317
	1795.88	57.1474	0.134688	0.00291781
	1811.18	57.0256	0.134963	0.00295455
	1826.67	56.4652	0.134026	0.00296487
	1842.82	56.5421	0.134176	0.00295613
	1858.74	58.0817	0.137678	0.00298006
	1874.82	61.7924	0.148988	0.00300014
	1891.39	56.7545	0.142665	0.00303653
	1907.32	57.3252	0.143276	0.00298582
	1925.43	57.2205	0.142831	0.00298372
	1943.99	55.9282	0.140007	0.0029894
	1963.08	61.144	0.152889	0.00301391
	1982.84	66.7511	0.160521	0.00300067
	2002.64	66.402	0.161693	0.00306082
	2022.22	65.0547	0.161384	0.00318595
	2041.76	65.8092	0.163072	0.00317827
	2061.49	65.352	0.161142	0.00321872
	2081.11	65.8031	0.16209	0.00321222
	2100.46	68.6906	0.168797	0.00322101
	2120.22	68.3365	0.16853	0.0032444
	2143.44	70.5769	0.17207	0.00317747
	2166.37	70.5803	0.171099	0.00312603
	2190.02	71.2286	0.17162	0.00308019
	2214.22	70.7318	0.170579	0.0030791
	2240.04	71.4415	0.171841	0.00300837
	2266.75	72.0916	0.172829	0.00301084
	2294.23	70.6497	0.170128	0.00301035
	2325.38	71.9217	0.170154	0.00294709
	2357.31	72.6232	0.17354	0.00291557
	2390.34	74.0126	0.177559	0.00290935
	2424.22	75.1076	0.178555	0.00284148
	2458.06	74.3808	0.176818	0.00284237
	2491.55	73.1415	0.176099	0.00289223
	2527.04	80.7082	0.189822	0.00282544
	2564.46	78.9865	0.182393	0.00279469
	2601.73	82.2946	0.190935	0.00280612
	2640.47	81.5168	0.187911	0.00280866
	2679.32	79.7744	0.183623	0.00280962
	2718.17	79.7881	0.181039	0.0027791
	2756.69	79.6722	0.180374	0.00277502
	2795.14	78.1986	0.17922	0.00278344
[truncated: 78 more rows]

## Sheet: Figure 3
	Figure 3C	<P>	burst rate				Figure 3D	<P>	Measured CV2	Calculated Translational Burst	Calculated CV2	Poisson	Noise Floor						Figure 3E	<P>	So et al Bs	Bs = FF/FF_b												Sup Info	<P>	So et al Bs	Bs = FF/FF_b	MEDIAN BY DECADES
		0.0698679	0.0299009				Figure 3F	7890.54	0.192	0.0142773	0.196017	0.000253468	0.1							0.15	2.4671	1.1287													0.15	2.4671	1.1287	0.502	2.45091	1.44424
		0.0771078	0.027781				2	3350.19	0.147	0.0185346	0.185614	0.000596982	0.1							0.153	2.28542	1.70019													0.153	2.28542	1.70019	4.354	2.32773	0.954735
		0.0817877	0.0139743					3123.62	0.118	0.0189383	0.184828	0.000640282	0.1							0.157	2.66182	1.22754													0.157	2.66182	1.22754	27.8005	2.68861	1.44882
		0.131042	0.0113535					3057.05	0.173	0.0190644	0.184589	0.000654225	0.1							0.158	2.30149	1.23519													0.158	2.30149	1.23519	213.204	3.51168	3.29292
		0.156637	0.0168105					2435.91	0.131	0.0204513	0.182127	0.000821048	0.1							0.181	2.44385	2.05051													0.181	2.44385	2.05051	2157.64	5.80549	7.16328
		0.159437	0.0106278					2380.38	0.15	0.0205982	0.181883	0.000840201	0.1							0.202	2.63405	1.94326													0.202	2.63405	1.94326
		0.163778	0.0171896					2202.79	0.176	0.0211007	0.181075	0.00090794	0.1							0.209	2.08601	1.10858													0.209	2.08601	1.10858
		0.169165	0.0343576					2165.11	0.114	0.0212144	0.180897	0.000923741	0.1							0.218	2.20108	1.74686													0.218	2.20108	1.74686
		0.173203	0.0679935					2150.18	0.132	0.0212601	0.180826	0.000930155	0.1							0.22	2.38059	3.33229													0.22	2.38059	3.33229
		0.176898	0.0565761					1640.45	0.105	0.0231393	0.178142	0.00121918	0.1							0.223	1.72853	0.90413													0.223	1.72853	0.90413
		0.180346	0.0780832					1538.26	0.147	0.023613	0.177533	0.00130017	0.1							0.233	1.99867	2.65297													0.233	1.99867	2.65297
		0.182031	0.0267988					1513.05	0.15	0.0237364	0.177378	0.00132183	0.1							0.244	3.7253	1.52148													0.244	3.7253	1.52148
		0.188533	0.00704782					1164.63	0.472	0.0257936	0.175038	0.00171729	0.1							0.251	2.10988	2.01964													0.251	2.10988	2.01964
		0.191817	0.0342348					1146.63	0.197	0.0259223	0.174905	0.00174425	0.1							0.253	4.06252	1.25245													0.253	4.06252	1.25245
		0.197008	0.0264763					1047.08	0.188	0.026688	0.174148	0.00191007	0.1							0.273	4.38851	1.31444													0.273	4.38851	1.31444
		0.213772	0.186271					940.878	0.104	0.0276237	0.173292	0.00212567	0.1							0.281	3.03087	3.33741													0.281	3.03087	3.33741
		0.216155	0.0310528					938.13	0.162	0.0276499	0.173269	0.0021319	0.1							0.286	2.49402	1.71852													0.286	2.49402	1.71852
		0.216817	0.00969699					850.657	0.104	0.0285412	0.172522	0.00235112	0.1							0.294	3.94528	1.0013													0.294	3.94528	1.0013
		0.222567	0.0783509					843.19	1.117	0.0286231	0.172457	0.00237194	0.1							0.297	1.86727	3.31574													0.297	1.86727	3.31574
		0.223829	0.048621					826.119	0.145	0.0288143	0.172306	0.00242096	0.1							0.307	2.18519	0.892006													0.307	2.18519	0.892006
		0.223829	0.0471659					783.577	0.169	0.0293156	0.171923	0.0025524	0.1							0.322	1.97373	2.20155													0.322	1.97373	2.20155
		0.223829	0.0307365					767.928	0.128	0.0295096	0.171779	0.00260441	0.1							0.325	2.58831	2.5913													0.325	2.58831	2.5913
		0.223829	0.0300956					760.082	0.192	0.0296089	0.171707	0.0026313	0.1							0.335	2.3096	2.78401													0.335	2.3096	2.78401
		0.223829	0.0262087					729.704	0.122	0.0300075	0.171424	0.00274084	0.1							0.356	2.93753	2.05684													0.356	2.93753	2.05684
		0.223829	0.0243352					726.726	0.143	0.0300478	0.171396	0.00275207	0.1							0.371	2.06503	0.593426													0.371	2.06503	0.593426
		0.233667	0.0266187					714.6	0.243	0.0302143	0.171281	0.00279877	0.1							0.378	3.80749	1.71137													0.378	3.80749	1.71137
		0.234178	0.0324679					687.39	0.125	0.0306029	0.171021	0.00290956	0.1							0.383	2.47035	0.926169													0.383	2.47035	0.926169
		0.234426	0.0924076					685.856	0.117	0.0306254	0.171006	0.00291606	0.1							0.403	2.49071	1.13343													0.403	2.49071	1.13343
		0.240498	0.0233601					676.369	0.125	0.0307664	0.170914	0.00295697	0.1							0.414	2.38059	1.61946													0.414	2.38059	1.61946
		0.246297	0.0437579					674.735	0.362	0.030791	0.170898	0.00296413	0.1							0.418	2.21825	1.10788													0.418	2.21825	1.10788
		0.249906	0.0423626					672.937	0.159	0.0308181	0.170881	0.00297205	0.1							0.433	3.16864	1.22456													0.433	3.16864	1.22456
		0.257388	0.0421166					658.288	0.121	0.0310429	0.170738	0.00303818	0.1							0.486	1.70281	1.86241													0.486	1.70281	1.86241
		0.2619	0.0147727					637.755	0.098	0.0313702	0.170536	0.003136	0.1							0.502	2.47624	1.29596													0.502	2.47624	1.29596
		0.265357	0.0442866					610.512	0.137	0.0318279	0.170264	0.00327594	0.1							0.504	4.43543	2.05299													0.504	4.43543	2.05299
		0.26759	0.0278645					567.312	0.109	0.0326158	0.169826	0.0035254	0.1							0.526	2.62975	1.38467													0.526	2.62975	1.38467
		0.26994	0.0338487					564.396	0.151	0.032672	0.169797	0.00354361	0.1							0.564	2.93669	1.72077													0.564	2.93669	1.72077
		0.273442	0.0742399					555.169	0.151	0.0328527	0.169702	0.00360251	0.1							0.607	1.77451	0.770048													0.607	1.77451	0.770048
		0.278622	0.0124886					545.308	1.081	0.0330505	0.169601	0.00366765	0.1							0.612	2.23401	1.92007													0.612	2.23401	1.92007
		0.278863	0.0404355					516.058	0.166	0.0336682	0.169298	0.00387553	0.1							0.613	1.74519	0.443026													0.613	1.74519	0.443026
		0.284508	0.034548					485.277	0.224	0.0343742	0.168977	0.00412136	0.1							0.617	1.85581	1.06664													0.617	1.85581	1.06664
		0.2846	0.038416					485.087	0.533	0.0343788	0.168975	0.00412297	0.1							0.621	3.1581	2.73409													0.621	3.1581	2.73409
		0.291726	0.130464					482.605	0.167	0.0344385	0.168949	0.00414418	0.1							0.642	2.52208	0.818987													0.642	2.52208	0.818987
		0.294487	0.105171					477.221	0.227	0.0345696	0.168893	0.00419093	0.1							0.661	2.19205	1.14385													0.661	2.19205	1.14385
		0.295255	0.0291077					473.979	0.162	0.0346495	0.168859	0.0042196	0.1							0.69	2.17734	0.693884													0.69	2.17734	0.693884
		0.296251	0.110428					463.217	0.102	0.0349206	0.168746	0.00431763	0.1							0.714	3.46859	1.12649													0.714	3.46859	1.12649
		0.296251	0.10438					462.18	0.188	0.0349472	0.168735	0.00432732	0.1							0.716	2.19099	1.45564													0.716	2.19099	1.45564
		0.296251	0.0885785					448.401	0.153	0.0353088	0.168592	0.00446029	0.1							0.741	1.95491	0.835035													0.741	1.95491	0.835035
		0.296251	0.0723736					434.101	0.124	0.0357012	0.168443	0.00460722	0.1							0.756	2.21447	3.9353													0.756	2.21447	3.9353
		0.296251	0.0672091					424.162	0.473	0.035985	0.16834	0.00471518	0.1							0.772	3.32506	1.54317													0.772	3.32506	1.54317
		0.296251	0.0581432					397.635	0.128	0.0367915	0.168067	0.00502974	0.1							0.774	2.10057	2.93252													0.774	2.10057	2.93252
		0.296251	0.0568896					390.765	0.647	0.0370131	0.167997	0.00511817	0.1							0.779	2.45091	0.990371													0.779	2.45091	0.990371
		0.296251	0.0477927					387.707	0.167	0.0371135	0.167966	0.00515853	0.1							0.806	2.75199	3.00535													0.806	2.75199	3.00535
		0.299548	0.0129692					384.865	0.116	0.0372079	0.167938	0.00519663	0.1							0.82	2.80883	1.03053													0.82	2.80883	1.03053
		0.300035	0.0535204					375.299	0.155	0.037533	0.167842	0.00532908	0.1							0.824	13.1849	0.964316													0.824	13.1849	0.964316
		0.301733	0.0608707					375.177	0.106	0.0375372	0.167841	0.00533082	0.1							0.844	1.96087	0.777689													0.844	1.96087	0.777689
		0.302377	0.0284071					369.139	0.145	0.0377488	0.167781	0.00541801	0.1							0.852	2.78411	1.85152													0.852	2.78411	1.85152
		0.304402	0.0330565					368.665	0.111	0.0377656	0.167776	0.00542498	0.1							0.875	3.0174	1.71114													0.875	3.0174	1.71114
		0.307132	0.0472177					355.062	0.139	0.0382619	0.167644	0.00563282	0.1							0.882	2.00489	2.20242													0.882	2.00489	2.20242
		0.319275	0.0244003					351.358	0.155	0.0384018	0.167608	0.0056922	0.1							0.885	2.04073	0.883528													0.885	2.04073	0.883528
		0.330628	0.0469766					347.042	0.127	0.0385676	0.167567	0.00576299	0.1							0.921	2.72726	1.0232													0.921	2.72726	1.0232
		0.331556	0.0547509					342.234	0.116	0.0387558	0.167522	0.00584395	0.1							0.922	3.72043	2.43465													0.922	3.72043	2.43465
		0.331556	0.0443118					335.577	6.452	0.0390228	0.16746	0.00595988	0.1							0.948	2.07451	1.36507													0.948	2.07451	1.36507
		0.331556	0.0410162					316.368	0.144	0.0398383	0.167289	0.00632175	0.1							0.961	3.16287	2.51968													0.961	3.16287	2.51968
		0.333071	0.0211596					311.312	0.097	0.040065	0.167245	0.00642442	0.1							0.964	2.19363	1.44424													0.964	2.19363	1.44424
		0.336476	0.0215992					309.901	0.135	0.0401293	0.167233	0.00645367	0.1							0.981	2.71811	0.885864													0.981	2.71811	0.885864
		0.343198	0.034737					297.63	0.179	0.0407064	0.167133	0.00671975	0.1							1.016	3.06535	0.720538													1.016	3.06535	0.720538
		0.347018	0.0170006					290.091	0.195	0.0410785	0.167075	0.00689439	0.1							1.03	1.71412	0.785953													1.03	1.71412	0.785953
		0.348686	0.031626					289.881	0.313	0.0410891	0.167073	0.00689938	0.1							1.041	2.82572	1.36324													1.041	2.82572	1.36324
		0.350572	0.0748092					283.238	0.319	0.0414293	0.167024	0.0070612	0.1							1.045	1.98372	0.786022													1.045	1.98372	0.786022
		0.354836	0.0187419					277.748	0.24	0.0417193	0.166985	0.00720077	0.1							1.058	2.93245	1.57736													1.058	2.93245	1.57736
		0.355132	0.0383379					273.582	0.14	0.0419451	0.166957	0.00731042	0.1							1.067	2.6399	0.811131													1.067	2.6399	0.811131
		0.35587	0.0491418					269.523	0.323	0.04217	0.166931	0.00742052	0.1							1.106	3.65013	0.79667													1.106	3.65013	0.79667
		0.356652	0.14108					253.529	0.175	0.0431071	0.166839	0.00788864	0.1							1.131	2.11235	0.808672													1.131	2.11235	0.808672
		0.357662	0.00844176					251.1	0.265	0.043257	0.166826	0.00796495	0.1							1.134	2.18257	1.19699													1.134	2.18257	1.19699
		0.360867	0.107043					248.055	0.13	0.0434481	0.166812	0.00806273	0.1							1.135	2.32773	3.75184													1.135	2.32773	3.75184
		0.361031	0.107208					240.998	0.138	0.0439044	0.166782	0.00829882	0.1							1.205	11.8289	0.7232													1.205	11.8289	0.7232
		0.361069	0.046354					238.944	0.24	0.044041	0.166774	0.00837016	0.1							1.263	2.92553	2.08086													1.263	2.92553	2.08086
		0.363606	0.083394					231.593	0.183	0.0445443	0.16675	0.00863584	0.1							1.314	2.05514	1.16018													1.314	2.05514	1.16018
		0.372319	0.112582					231.012	0.289	0.0445851	0.166748	0.00865756	0.1							1.357	1.58179	2.83641													1.357	1.58179	2.83641
		0.375267	0.0288465					219.007	0.225	0.0454635	0.166724	0.00913213	0.1							1.387	2.94873	1.12359													1.387	2.94873	1.12359
		0.378446	0.0265407					217.956	0.436	0.0455438	0.166723	0.00917616	0.1							1.429	1.83778	0.942567													1.429	1.83778	0.942567
		0.388058	0.0263856					214.905	0.147	0.0457803	0.166721	0.00930644	0.1							1.454	2.45737	0.504932													1.454	2.45737	0.504932
		0.388899	0.0386523					213.204	0.237	0.0459143	0.16672	0.00938069	0.1							1.456	2.87418	0.317656													1.456	2.87418	0.317656
		0.391514	0.0717541					210.659	0.184	0.0461178	0.16672	0.00949402	0.1							1.458	3.39949	1.01473													1.458	3.39949	1.01473
		0.394555	0.0225093					201.673	0.109	0.0468668	0.166729	0.00991704	0.1							1.475	3.0764	0.604947													1.475	3.0764	0.604947
		0.396101	0.0929391					199.339	0.113	0.0470695	0.166734	0.0100332	0.1							1.478	2.0247	1.45617													1.478	2.0247	1.45617
		0.396928	0.0264863					197.673	0.131	0.0472165	0.166738	0.0101177	0.1							1.503	1.80714	2.33091													1.503	1.80714	2.33091
		0.397731	0.0104602					197.264	0.113	0.0472528	0.166739	0.0101387	0.1							1.557	2.369	2.02931													1.557	2.369	2.02931
		0.397935	0.0107176					193.209	0.095	0.0476194	0.166753	0.0103515	0.1							1.571	3.55209	1.46572													1.571	3.55209	1.46572
		0.39959	0.0433825					192.91	0.132	0.0476469	0.166754	0.0103675	0.1							1.594	1.79293	2.32283													1.594	1.79293	2.32283
		0.401687	0.0345626					187.766	0.155	0.0481301	0.166776	0.0106516	0.1							1.628	1.97373	1.47824													1.628	1.97373	1.47824
		0.401792	0.138725					187.667	0.1	0.0481396	0.166777	0.0106572	0.1							1.631	2.99073	1.34843													1.631	2.99073	1.34843
		0.402659	0.0222456					186.799	0.129	0.0482232	0.166781	0.0107067	0.1							1.673	1.97719	1.78419													1.673	1.97719	1.78419
		0.405026	0.0730204					183.053	0.148	0.0485907	0.166803	0.0109258	0.1							1.701	1.76157	0.712749													1.701	1.76157	0.712749
		0.405944	0.00579192					182.294	0.102	0.0486665	0.166808	0.0109713	0.1							1.707	2.25611	0.604455													1.707	2.25611	0.604455
		0.40633	0.0333291					178.463	0.124	0.0490567	0.166835	0.0112068	0.1							1.732	1.88909	0.627672													1.732	1.88909	0.627672
		0.408145	0.0367535					178.237	0.137	0.0490801	0.166837	0.011221	0.1							1.753	1.85051	3.8102													1.753	1.85051	3.8102
		0.408402	0.0892843					175.447	0.125	0.0493729	0.16686	0.0113995	0.1							1.758	1.93562	1.94739													1.758	1.93562	1.94739
		0.410767	0.0880229					174.805	0.108	0.0494412	0.166865	0.0114413	0.1							1.77	1.96428	6.34559													1.77	1.96428	6.34559
		0.410841	0.161231					169.29	0.154	0.0500446	0.166919	0.011814	0.1							1.772	3.29025	0.990431													1.772	3.29025	0.990431
		0.412243	0.0357498					168.502	0.138	0.0501332	0.166928	0.0118693	0.1							1.805	1.96642	0.824871													1.805	1.96642	0.824871
		0.422779	0.0765827					168.148	0.152	0.0501732	0.166932	0.0118943	0.1							1.829	1.94439	2.04158													1.829	1.94439	2.04158
		0.425995	0.0218007					166.482	0.089	0.0503633	0.166951	0.0120133	0.1							1.869	1.97288	0.777432													1.869	1.97288	0.777432
		0.429336	0.0332822					165.478	0.091	0.0504793	0.166963	0.0120862	0.1							1.887	1.87617	1.14392													1.887	1.87617	1.14392
		0.432362	0.0472619					162.983	0.158	0.0507722	0.166994	0.0122712	0.1							1.937	1.94858	0.928295													1.937	1.94858	0.928295
		0.432409	0.0199814					162.088	0.121	0.0508789	0.167006	0.012339	0.1							1.943	2.47361	0.694063													1.943	2.47361	0.694063
		0.436108	0.0870317					159.266	6.623	0.0512213	0.167046	0.0125576	0.1							2.002	2.12226	0.861793													2.002	2.12226	0.861793
		0.438125	0.0679925					158.851	0.126	0.0512724	0.167053	0.0125904	0.1							2.07	2.57218	0.624862													2.07	2.57218	0.624862
		0.447028	0.0357645					158.495	0.149	0.0513165	0.167058	0.0126187	0.1							2.077	2.032	1.49482													2.077	2.032	1.49482
		0.448708	0.0866548					150.981	0.12	0.0522824	0.167185	0.0132467	0.1							2.078	1.80357	1.65046													2.078	1.80357	1.65046
		0.455263	0.237878					150.698	0.167	0.0523202	0.16719	0.0132716	0.1							2.133	2.60675	0.856663													2.133	2.60675	0.856663
		0.457192	0.0789697					150.506	0.177	0.0523459	0.167194	0.0132885	0.1							2.136	2.09861	2.01709													2.136	2.09861	2.01709
		0.461723	0.0852085					150.126	0.132	0.052397	0.167201	0.0133221	0.1							2.167	3.04533	1.09894													2.167	3.04533	1.09894
		0.461865	0.0104301					149.12	0.138	0.0525331	0.167221	0.013412	0.1							2.175	2.85268	0.773472													2.175	2.85268	0.773472
		0.468745	0.125823					147.49	0.171	0.0527566	0.167254	0.0135602	0.1							2.178	1.84788	1.5608													2.178	1.84788	1.5608
		0.468745	0.100996					147.463	0.129	0.0527603	0.167254	0.0135627	0.1							2.179	2.02017	1.11082													2.179	2.02017	1.11082
		0.468745	0.0666841					146.558	0.645	0.0528861	0.167273	0.0136465	0.1							2.243	3.22619	1.17091													2.243	3.22619	1.17091
		0.472919	0.162149					136.925	0.227	0.0543028	0.167507	0.0146065	0.1							2.26	2.1628	0.805016													2.26	2.1628	0.805016
		0.493388	0.142126					136.661	0.146	0.0543438	0.167514	0.0146348	0.1							2.273	1.85657	0.281539													2.273	1.85657	0.281539
		0.497552	0.018298					134.859	0.378	0.0546267	0.167565	0.0148303	0.1							2.428	2.81124	0.659852													2.428	2.81124	0.659852
		0.501101	0.167384					133.679	0.113	0.0548152	0.1676	0.0149612	0.1							2.432	2.21555	1.56376													2.432	2.21555	1.56376
		0.506771	0.0621829					133.248	0.238	0.0548847	0.167613	0.0150096	0.1							2.461	1.81795	0.814143													2.461	1.81795	0.814143
		0.509767	0.0594702					128.245	0.134	0.0557174	0.167775	0.0155951	0.1							2.462	1.73959	1.09161													2.462	1.73959	1.09161
		0.510276	0.097708					127.561	0.152	0.0558351	0.167798	0.0156788	0.1							2.612	1.69352	1.11986													2.612	1.69352	1.11986
		0.51583	0.0558423					126.723	0.14	0.0559807	0.167828	0.0157825	0.1							2.615	1.98329	0.675731													2.615	1.98329	0.675731
		0.51583	0.0551359					125.932	0.171	0.0561196	0.167857	0.0158816	0.1							2.697	3.16966	0.772411													2.697	3.16966	0.772411
		0.518202	0.0211784					125.83	0.183	0.0561375	0.16786	0.0158945	0.1							2.764	1.95873	0.460677													2.764	1.95873	0.460677
		0.518928	0.0987809					125.146	0.097	0.0562588	0.167886	0.0159813	0.1							2.78	3.39839	0.462749													2.78	3.39839	0.462749
		0.520791	0.0451601					125.054	0.195	0.0562752	0.167889	0.0159931	0.1							2.786	1.80214	1.35476													2.786	1.80214	1.35476
		0.524335	0.0875492					124.971	0.097	0.05629	0.167892	0.0160037	0.1							2.796	2.12326	0.90428													2.796	2.12326	0.90428
		0.526997	0.0605953					121.387	0.145	0.0569441	0.168033	0.0164762	0.1							2.805	5.67189	0.976435													2.805	5.67189	0.976435
		0.534921	0.101284					119.921	0.119	0.0572204	0.168094	0.0166776	0.1							2.825	2.00311	1.33537													2.825	2.00311	1.33537
		0.535148	0.0706214					119.553	0.322	0.0572906	0.16811	0.016729	0.1							2.845	2.54663	1.41764													2.845	2.54663	1.41764
		0.539954	0.113234					118.856	0.096	0.0574244	0.16814	0.0168271	0.1							2.87	3.26901	0.569178													2.87	3.26901	0.569178
		0.544211	0.0267337					118.608	0.162	0.0574723	0.168151	0.0168623	0.1							2.875	2.54663	1.05785													2.875	2.54663	1.05785
		0.545757	0.0904114					115.188	0.145	0.0581493	0.168308	0.0173629	0.1							2.905	2.33126	1.22522													2.905	2.33126	1.22522
		0.551219	0.134752					115.102	0.172	0.0581668	0.168312	0.0173759	0.1							2.968	3.29433	0.63054													2.968	3.29433	0.63054
		0.55172	0.0486374					114.088	0.119	0.0583738	0.168362	0.0175303	0.1							2.989	2.79922	1.27014													2.989	2.79922	1.27014
		0.553535	0.0959747					113.635	0.159	0.0584672	0.168384	0.0176002	0.1							2.996	2.81366	0.840106													2.996	2.81366	0.840106
		0.569098	0.0872273					113.158	0.195	0.0585662	0.168408	0.0176744	0.1							3.02	1.95873	1.00219													3.02	1.95873	1.00219
		0.571561	0.0923344					109.877	0.08	0.0592652	0.168582	0.0182022	0.1							3.027	2.53974	0.626637													3.027	2.53974	0.626637
		0.574979	0.0852368					108.101	0.173	0.0596574	0.168682	0.0185012	0.1							3.062	2.13025	7.42955													3.062	2.13025	7.42955
		0.584757	0.117857					106.978	0.165	0.0599106	0.168747	0.0186954	0.1							3.091	2.45156	1.28255													3.091	2.45156	1.28255
		0.585078	0.0496923					103.99	0.211	0.0606051	0.168932	0.0192326	0.1							3.143	2.56947	0.97995													3.143	2.56947	0.97995
		0.585134	0.577917					103.936	0.084	0.0606179	0.168935	0.0192426	0.1							3.146	2.48411	0.966782													3.146	2.48411	0.966782
		0.586841	0.0942768					102.751	0.218	0.0609023	0.169013	0.0194645	0.1							3.147	2.54182	3.12545													3.147	2.54182	3.12545
		0.587775	0.0912762					102.55	0.104	0.0609511	0.169026	0.0195027	0.1							3.156	1.87539	1.95676													3.156	1.87539	1.95676
		0.590465	0.140028					102.283	0.101	0.0610161	0.169044	0.0195536	0.1							3.274	1.95491	0.805629													3.274	1.95491	0.805629
		0.598038	0.0575166					100.924	0.144	0.0613511	0.169137	0.0198169	0.1							3.292	1.92407	0.691677													3.292	1.92407	0.691677
		0.599406	0.0912217					99.536	0.135	0.0617006	0.0617006	0.0200932	0.1							3.347	1.69567	1.10499													3.347	1.69567	1.10499
		0.599855	0.0963215					98.724	0.108	0.0619087	0.0619087	0.0202585	0.1							3.352	1.97503	1.18628													3.352	1.97503	1.18628
		0.605074	0.0259547					98.71	0.091	0.0619123	0.0619123	0.0202614	0.1							3.359	3.94659	1.17841													3.359	3.94659	1.17841
		0.607079	0.201051					98.608	0.09	0.0619386	0.0619386	0.0202823	0.1							3.461	2.2752	1.00619													3.461	2.2752	1.00619
		0.607813	0.150604					96.891	0.157	0.0623885	0.0623885	0.0206418	0.1							3.476	2.21825	0.844923													3.476	2.21825	0.844923
		0.609521	0.0667523					96.516	0.111	0.0624884	0.0624884	0.020722	0.1							3.5	2.35992	2.31975													3.5	2.35992	2.31975
		0.611474	0.0198239					96.378	0.422	0.0625253	0.0625253	0.0207516	0.1							3.516	1.67201	0.897353													3.516	1.67201	0.897353
		0.613069	0.00284075					96.296	0.103	0.0625473	0.0625473	0.0207693	0.1							3.547	2.55624	0.895598													3.547	2.55624	0.895598
		0.614773	0.0194464					95.463	0.097	0.0627723	0.0627723	0.0209505	0.1							3.562	1.69753	0.621766													3.562	1.69753	0.621766
		0.633119	0.0218071					94.955	0.138	0.062911	0.062911	0.0210626	0.1							3.57	2.24336	1.37523													3.57	2.24336	1.37523
		0.633562	0.0350146					94.827	0.194	0.0629461	0.0629461	0.021091	0.1							3.601	2.19311	0.557697													3.601	2.19311	0.557697
		0.652774	0.0949072					94.049	0.146	0.0631613	0.0631613	0.0212655	0.1							3.653	4.19295	0.904854													3.653	4.19295	0.904854
		0.667549	0.221702					93.78	0.116	0.0632364	0.0632364	0.0213265	0.1							3.867	3.10516	0.69252													3.867	3.10516	0.69252
		0.667549	0.219144					91.551	0.181	0.0638718	0.0638718	0.0218457	0.1							3.868	2.27916	0.827406													3.868	2.27916	0.827406
		0.667549	0.134489					91.026	0.111	0.0640251	0.0640251	0.0219717	0.1							3.897	2.83627	2.44144													3.897	2.83627	2.44144
		0.667549	0.0281343					90.493	0.182	0.0641821	0.0641821	0.0221012	0.1							3.905	3.94265	0.716421													3.905	3.94265	0.716421
		0.668251	0.120239					90.108	1.053	0.0642964	0.0642964	0.0221956	0.1							3.937	2.91961	0.739751													3.937	2.91961	0.739751
		0.670245	0.0955645					89.684	0.07	0.0644232	0.0644232	0.0223005	0.1							3.981	2.07404	0.751185													3.981	2.07404	0.751185
		0.671576	0.0933949					89.635	0.096	0.064438	0.064438	0.0223127	0.1							4.093	2.68043	0.698872													4.093	2.68043	0.698872
		0.673284	0.220309					89.275	0.201	0.0645465	0.0645465	0.0224027	0.1							4.108	2.47427	0.672555													4.108	2.47427	0.672555
		0.678346	0.0325938					89.104	0.195	0.0645983	0.0645983	0.0224457	0.1							4.156	1.91876	0.692317													4.156	1.91876	0.692317
		0.679	0.143461					88.981	0.132	0.0646356	0.0646356	0.0224767	0.1							4.216	2.1084	1.00321													4.216	2.1084	1.00321
		0.689697	0.35934					88.954	0.16	0.0646438	0.0646438	0.0224835	0.1							4.264	1.85696	0.696327													4.264	1.85696	0.696327
		0.694543	0.0403639					87.363	0.101	0.0651347	0.0651347	0.022893	0.1							4.354	1.81903	1.54813													4.354	1.81903	1.54813
		0.69843	0.173348					86.147	0.127	0.0655195	0.0655195	0.0232161	0.1							4.373	2.62901	0.911718													4.373	2.62901	0.911718
		0.704597	0.122377					84.754	0.108	0.0659712	0.0659712	0.0235977	0.1							4.406	4.47835	0.839656													4.406	4.47835	0.839656
		0.712132	0.0657035					83.677	0.131	0.0663286	0.0663286	0.0239014	0.1							4.435	2.24999	1.93354													4.435	2.24999	1.93354
		0.721614	0.116736					83.224	0.11	0.0664811	0.0664811	0.0240315	0.1							4.585	2.93586	0.498484													4.585	2.93586	0.498484
		0.727333	0.0130521					83.183	0.085	0.066495	0.066495	0.0240434	0.1							4.596	5.84927	0.809857													4.596	5.84927	0.809857
		0.727623	0.145471					82.072	0.171	0.066875	0.066875	0.0243688	0.1							4.674	2.885	0.729986													4.674	2.885	0.729986
		0.729944	0.177894					81.892	0.116	0.0669374	0.0669374	0.0244224	0.1							4.761	1.70344	0.695613													4.761	1.70344	0.695613
		0.734729	0.111824					80.769	0.137	0.0673314	0.0673314	0.024762	0.1							4.785	2.14641	1.48679													4.785	2.14641	1.48679
		0.739786	0.0430188					80.329	0.209	0.0674881	0.0674881	0.0248976	0.1							4.901	4.71768	0.754035													4.901	4.71768	0.754035
		0.748206	0.106966					80	0.14	0.0676063	0.0676063	0.025	0.1							4.904	2.39599	1.32409													4.904	2.39599	1.32409
		0.751272	0.0784623					79.581	0.139	0.0677578	0.0677578	0.0251316	0.1							4.914	2.3096	1.18568													4.914	2.3096	1.18568
		0.752776	0.118204					79.14	0.116	0.0679187	0.0679187	0.0252717	0.1							4.998	2.00533	0.754435													4.998	2.00533	0.754435
		0.758962	0.153171					79.076	0.131	0.0679422	0.0679422	0.0252921	0.1							5.008	1.96471	1.272													5.008	1.96471	1.272
		0.759623	0.074592					78.409	0.093	0.0681887	0.0681887	0.0255073	0.1							5.115	2.59333	0.848142													5.115	2.59333	0.848142
		0.763864	0.0793441					77.963	0.478	0.0683553	0.0683553	0.0256532	0.1							5.122	2.77067	0.884975													5.122	2.77067	0.884975
		0.769534	0.110394					77.395	0.213	0.0685698	0.0685698	0.0258415	0.1							5.143	2.33068	1.98516													5.143	2.33068	1.98516
		0.792844	0.0974162					76.627	0.133	0.0688639	0.0688639	0.0261005	0.1							5.183	2.00847	1.19927													5.183	2.00847	1.19927
		0.800329	0.0588857					75.695	0.1	0.0692272	0.0692272	0.0264218	0.1							5.274	2.70518	0.959244													5.274	2.70518	0.959244
		0.805908	0.0232004					75.599	1.242	0.069265	0.069265	0.0264554	0.1							5.316	4.82133	0.850071													5.316	4.82133	0.850071
		0.813061	0.0307768					73.676	0.162	0.0700394	0.0700394	0.0271459	0.1							5.416	2.76603	1.12934													5.416	2.76603	1.12934
		0.816039	0.135502					73.177	0.13	0.0702457	0.0702457	0.027331	0.1							5.421	2.18888	1.21172													5.421	2.18888	1.21172
		0.820977	0.0358265					72.605	0.147	0.070485	0.070485	0.0275463	0.1							5.423	1.97503	0.602603													5.423	1.97503	0.602603
		0.821794	0.487424					72.6	0.524	0.0704871	0.0704871	0.0275482	0.1							5.437	1.97503	0.995816													5.437	1.97503	0.995816
		0.82724	0.208592					71.319	0.111	0.0710342	0.0710342	0.028043	0.1							5.44	1.80072	0.668668													5.44	1.80072	0.668668
		0.829174	0.0549371					70.832	0.276	0.0712464	0.0712464	0.0282358	0.1							5.519	1.91958	1.41206													5.519	1.91958	1.41206
		0.830595	0.226302					70.686	0.154	0.0713105	0.0713105	0.0282941	0.1							5.521	1.76462	0.82677													5.521	1.76462	0.82677
		0.83321	0.123035					70.378	0.087	0.0714464	0.0714464	0.028418	0.1							5.586	2.10889	0.843544													5.586	2.10889	0.843544
		0.834472	0.0404264					69.417	0.186	0.0718766	0.0718766	0.0288114	0.1							5.622	2.12326	0.941211													5.622	2.12326	0.941211
		0.835132	0.120958					68.948	0.141	0.07209	0.07209	0.0290074	0.1							5.735	2.32303	0.575614													5.735	2.32303	0.575614
		0.836718	0.150166					68.835	0.203	0.0721418	0.0721418	0.029055	0.1							5.759	2.08746	0.821499													5.759	2.08746	0.821499
		0.85069	0.0459826					68.529	0.108	0.0722828	0.0722828	0.0291847	0.1							5.859	3.37725	0.945261													5.859	3.37725	0.945261
		0.852544	0.0401923					67.602	0.138	0.072716	0.072716	0.0295849	0.1							5.872	2.6678	0.907169													5.872	2.6678	0.907169
		0.854989	0.527178					67.478	0.14	0.0727747	0.0727747	0.0296393	0.1							5.899	2.53709	0.557418													5.899	2.53709	0.557418
		0.87334	0.499533					67.294	0.1	0.0728621	0.0728621	0.0297203	0.1							5.986	2.57153	1.72796													5.986	2.57153	1.72796
		0.874183	0.0726725					66.565	0.107	0.0732122	0.0732122	0.0300458	0.1							5.995	2.286	0.85391													5.995	2.286	0.85391
		0.877511	0.0967257					65.397	0.106	0.0737863	0.0737863	0.0305824	0.1							6.114	2.48609	0.986102													6.114	2.48609	0.986102
		0.885707	0.237991					64.567	0.137	0.0742045	0.0742045	0.0309756	0.1							6.254	1.89146	1.16085													6.254	1.89146	1.16085
		0.88859	0.299146					64.301	0.14	0.0743404	0.0743404	0.0311037	0.1							6.341	2.20321	1.03167													6.341	2.20321	1.03167
		0.897174	0.164255					64.087	0.109	0.0744504	0.0744504	0.0312076	0.1							6.357	2.282	0.829664													6.357	2.282	0.829664
		0.902969	0.263351					64.061	0.123	0.0744638	0.0744638	0.0312202	0.1							6.447	3.35101	1.60172													6.447	3.35101	1.60172
		0.912854	0.262133					62.672	0.323	0.075193	0.075193	0.0319122	0.1							6.558	3.15238	1.43043													6.558	3.15238	1.43043
		0.921473	0.296835					62.472	0.127	0.0753002	0.0753002	0.0320143	0.1							6.625	2.19417	1.02931													6.625	2.19417	1.02931
		0.922096	0.0904455					61.01	0.244	0.076101	0.076101	0.0327815	0.1							6.66	2.00936	1.1569													6.66	2.00936	1.1569
		0.928556	0.0604261					60.858	0.179	0.076186	0.076186	0.0328634	0.1							6.681	2.40406	0.890757													6.681	2.40406	0.890757
		0.931747	0.111803					60.165	0.093	0.0765783	0.0765783	0.0332419	0.1							6.713	2.39537	0.975315													6.713	2.39537	0.975315
		0.93266	0.117392					60.094	0.114	0.0766189	0.0766189	0.0332812	0.1							6.786	3.13621	1.27245													6.786	3.13621	1.27245
		0.947248	0.289192					59.694	0.105	0.0768491	0.0768491	0.0335042	0.1							6.869	3.09769	0.640987													6.869	3.09769	0.640987
		0.952599	0.0931845					58.922	0.105	0.0773007	0.0773007	0.0339432	0.1							6.894	1.98111	0.916033													6.894	1.98111	0.916033
		0.955842	0.0894899					58.781	0.196	0.0773842	0.0773842	0.0340246	0.1							7.027	2.14743	0.722151													7.027	2.14743	0.722151
		0.956216	0.0898727					58.535	0.242	0.0775307	0.0775307	0.0341676	0.1							7.058	2.40655	0.772355													7.058	2.40655	0.772355
		0.95964	0.252625					57.951	0.186	0.0778826	0.0778826	0.0345119	0.1							7.13	1.91227	0.837828													7.13	1.91227	0.837828
		0.976523	0.324445					57.187	0.102	0.0783518	0.0783518	0.034973	0.1							7.146	3.22519	0.863281													7.146	3.22519	0.863281
		0.976689	0.0956203					56.729	0.289	0.0786381	0.0786381	0.0352553	0.1							7.29	2.70822	1.2839													7.29	2.70822	1.2839
		0.982544	0.211773					56.629	0.194	0.0787011	0.0787011	0.0353176	0.1							7.619	2.40968	0.804326													7.619	2.40968	0.804326
		0.989819	0.187241					56.032	0.14	0.0790811	0.0790811	0.0356939	0.1							7.66	1.83852	0.954735													7.66	1.83852	0.954735
		1.0064	0.135195					55.757	0.093	0.0792584	0.0792584	0.0358699	0.1							7.718	2.11382	1.08628													7.718	2.11382	1.08628
		1.00975	0.0649348					55.45	0.184	0.0794581	0.0794581	0.0360685	0.1							7.744	2.04814	1.36479													7.744	2.04814	1.36479
		1.01692	0.279994					55.045	0.18	0.0797242	0.0797242	0.0363339	0.1							7.761	15.0498	0.681146													7.761	15.0498	0.681146
		1.01765	0.321753					54.184	0.355	0.0803009	0.0803009	0.0369113	0.1							7.764	3.00397	1.15821													7.764	3.00397	1.15821
		1.02163	0.0709165					53.84	0.129	0.0805356	0.0805356	0.0371471	0.1							7.844	3.18119	0.655418													7.844	3.18119	0.655418
		1.02496	0.268946					53.579	0.19	0.0807153	0.0807153	0.0373281	0.1							7.967	3.48509	1.4784													7.967	3.48509	1.4784
		1.02748	0.251069					53.435	0.15	0.0808151	0.0808151	0.0374287	0.1							7.973	2.6931	1.23687													7.973	2.6931	1.23687
		1.02854	0.0810908					53.307	0.117	0.0809041	0.0809041	0.0375185	0.1							8.011	2.3038	1.01044													8.011	2.3038	1.01044
		1.03584	0.139531					52.659	0.124	0.0813604	0.0813604	0.0379802	0.1							8.029	3.88576	0.872805													8.029	3.88576	0.872805
		1.03616	0.253493					52.44	0.167	0.0815167	0.0815167	0.0381388	0.1							8.034	7.05345	0.725428													8.034	7.05345	0.725428
		1.04232	0.194964					52.261	0.123	0.0816453	0.0816453	0.0382695	0.1							8.059	2.51073	1.1358													8.059	2.51073	1.1358
		1.04905	0.0953913					52.034	0.137	0.0818094	0.0818094	0.0384364	0.1							8.065	2.24501	2.35529													8.065	2.24501	2.35529
		1.04992	0.259357					51.812	0.162	0.081971	0.081971	0.0386011	0.1							8.149	2.39104	1.0161													8.149	2.39104	1.0161
		1.05161	0.0342864					51.674	0.138	0.0820721	0.0820721	0.0387042	0.1							8.168	1.94564	1.56566													8.168	1.94564	1.56566
		1.05424	0.0299004					51.647	0.155	0.0820919	0.0820919	0.0387244	0.1							8.178	2.06077	1.31222													8.178	2.06077	1.31222
		1.05492	0.171424					50.991	0.143	0.0825789	0.0825789	0.0392226	0.1							8.2	2.49071	0.804376													8.2	2.49071	0.804376
		1.06059	0.0618724					50.691	0.168	0.0828051	0.0828051	0.0394547	0.1							8.241	2.58626	1.34888													8.241	2.58626	1.34888
		1.07407	0.23771					50.366	0.116	0.0830526	0.0830526	0.0397093	0.1							8.255	2.004	0.983969													8.255	2.004	0.983969
		1.07494	0.331815					50.046	0.12	0.083299	0.083299	0.0399632	0.1							8.308	2.81849	0.81044													8.308	2.81849	0.81044
		1.07947	0.102664					49.983	0.113	0.0833478	0.0833478	0.0400136	0.1							8.456	3.29229	1.52994													8.456	3.29229	1.52994
		1.09207	0.0651324					49.951	0.127	0.0833726	0.0833726	0.0400392	0.1							8.473	2.19628	0.837501													8.473	2.19628	0.837501
		1.09277	0.341509					49.867	0.105	0.0834379	0.0834379	0.0401067	0.1							8.534	2.29057	0.634062													8.534	2.29057	0.634062
		1.0972	0.441389					48.701	0.226	0.0843636	0.0843636	0.0410669	0.1							8.557	1.95111	1.27006													8.557	1.95111	1.27006
		1.11598	0.196012					48.021	0.174	0.0849207	0.0849207	0.0416484	0.1							8.578	2.05514	0.748663													8.578	2.05514	0.748663
		1.11707	0.0940056					47.252	0.23	0.0855667	0.0855667	0.0423263	0.1							8.579	3.00577	1.02835													8.579	3.00577	1.02835
		1.11859	0.128309					46.834	0.181	0.0859253	0.0859253	0.042704	0.1							8.654	2.73107	0.616427													8.654	2.73107	0.616427
		1.12063	0.126466					46.786	0.161	0.0859668	0.0859668	0.0427478	0.1							8.66	2.80243	1.02929													8.66	2.80243	1.02929
		1.12143	0.197699					46.768	0.131	0.0859824	0.0859824	0.0427643	0.1							8.687	30.4849	0.399722													8.687	30.4849	0.399722
		1.12201	0.177438					46.601	0.194	0.0861275	0.0861275	0.0429175	0.1							8.781	3.13998	0.950531													8.781	3.13998	0.950531
		1.1254	0.182028					46.069	0.114	0.0865955	0.0865955	0.0434131	0.1							8.838	1.97763	0.976917													8.838	1.97763	0.976917
		1.13354	0.0441904					45.473	0.111	0.0871307	0.0871307	0.0439821	0.1							8.874	2.01972	1.12624													8.874	2.01972	1.12624
		1.13882	0.0380403					45.356	0.128	0.0872371	0.0872371	0.0440956	0.1							8.881	2.49269	1.44406													8.881	2.49269	1.44406
		1.14548	0.0588014					44.951	0.113	0.0876091	0.0876091	0.0444929	0.1							8.907	2.27916	0.769276													8.907	2.27916	0.769276
		1.15474	0.20842					44.788	0.177	0.0877604	0.0877604	0.0446548	0.1							8.957	4.08023	1.16445													8.957	4.08023	1.16445
		1.15628	0.114476					43.825	0.192	0.0886735	0.0886735	0.0456361	0.1							8.972	3.08471	0.749275													8.972	3.08471	0.749275
		1.15775	0.19703					43.68	0.129	0.0888139	0.0888139	0.0457875	0.1							8.997	2.55003	0.83845													8.997	2.55003	0.83845
		1.16438	0.0835076					42.904	0.104	0.0895788	0.0895788	0.0466157	0.1							9.01	3.05893	0.862303													9.01	3.05893	0.862303
		1.19959	0.339632					42.661	0.139	0.0898231	0.0898231	0.0468812	0.1							9.1	1.92859	1.64557													9.1	1.92859	1.64557
		1.2007	0.220301					42.617	0.181	0.0898676	0.0898676	0.0469296	0.1							9.227	2.05048	2.15615													9.227	2.05048	2.15615
		1.20429	0.055361					42.382	0.154	0.0901065	0.0901065	0.0471898	0.1							9.267	2.72113	0.885232													9.267	2.72113	0.885232
		1.23269	0.459698					42.35	0.128	0.0901392	0.0901392	0.0472255	0.1							9.297	2.07309	2.2406													9.297	2.07309	2.2406
		1.23485	0.158807					42.293	0.155	0.0901976	0.0901976	0.0472891	0.1							9.311	3.27813	1.07638													9.311	3.27813	1.07638
		1.25231	0.0873314					42.07	0.246	0.0904272	0.0904272	0.0475398	0.1							9.329	3.30151	0.916835													9.329	3.30151	0.916835
		1.25239	0.192754					41.471	0.157	0.0910542	0.0910542	0.0482265	0.1							9.335	2.1168	0.817879													9.335	2.1168	0.817879
		1.27067	0.180681					41.427	0.198	0.0911008	0.0911008	0.0482777	0.1							9.515	2.86417	1.25163													9.515	2.86417	1.25163
		1.27842	0.236514					41.285	0.196	0.091252	0.091252	0.0484437	0.1							9.522	2.08553	0.759881													9.522	2.08553	0.759881
		1.28204	0.0971567					41.199	0.159	0.0913439	0.0913439	0.0485449	0.1							9.556	3.41766	0.646434													9.556	3.41766	0.646434
		1.30058	0.163487					41.154	0.151	0.0913922	0.0913922	0.0485979	0.1							9.764	2.9247	0.915615													9.764	2.9247	0.915615
		1.30201	0.21325					40.98	0.166	0.0915796	0.0915796	0.0488043	0.1							9.851	2.39785	0.832377													9.851	2.39785	0.832377
		1.31049	0.172324					40.817	0.157	0.0917563	0.0917563	0.0489992	0.1							9.883	2.52351	1.05813													9.883	2.52351	1.05813
		1.31067	0.160619					40.704	0.123	0.0918796	0.0918796	0.0491352	0.1							9.911	1.5862	0.976716													9.911	1.5862	0.976716
		1.33679	0.148284					40.279	0.128	0.0923483	0.0923483	0.0496537	0.1							9.982	2.1459	0.568663													9.982	2.1459	0.568663
		1.35382	0.520137					40.084	0.211	0.0925662	0.0925662	0.0498952	0.1							10.046	2.14438	0.933443													10.046	2.14438	0.933443
		1.37463	0.0417668					39.583	0.088	0.0931343	0.0931343	0.0505267	0.1							10.097	2.37265	0.941472													10.097	2.37265	0.941472
		1.37853	0.0748399					39.459	0.15	0.0932767	0.0932767	0.0506855	0.1							10.191	2.80563	1.0373													10.191	2.80563	1.0373
		1.38239	0.137011					39.44	0.149	0.0932986	0.0932986	0.0507099	0.1							10.341	2.91451	0.839673													10.341	2.91451	0.839673
		1.38639	0.745836					39.344	0.117	0.0934095	0.0934095	0.0508337	0.1							10.37	2.75814	0.663822													10.37	2.75814	0.663822
		1.38781	0.0591455					39.293	0.182	0.0934687	0.0934687	0.0508997	0.1							10.389	4.52026	1.33935													10.389	4.52026	1.33935
		1.40001	0.432313					39.269	0.105	0.0934965	0.0934965	0.0509308	0.1							10.504	1.98285	0.980949													10.504	1.98285	0.980949
		1.40583	0.108296					39.178	0.12	0.0936024	0.0936024	0.0510491	0.1							10.524	2.74344	1.04864													10.524	2.74344	1.04864
		1.41747	0.242552					39.117	0.105	0.0936736	0.0936736	0.0511287	0.1							10.62	2.32596	0.905524													10.62	2.32596	0.905524
		1.43956	0.513354					38.871	0.1	0.0939628	0.0939628	0.0514522	0.1							10.744	2.37325	0.891506													10.744	2.37325	0.891506
		1.46094	0.361708					38.652	0.187	0.0942228	0.0942228	0.0517438	0.1							10.768	1.75517	1.60906													10.768	1.75517	1.60906
		1.4679	0.396067					38.587	0.113	0.0943004	0.0943004	0.0518309	0.1							10.817	2.20267	1.30138													10.817	2.20267	1.30138
		1.49028	0.404325					38.544	0.131	0.0943519	0.0943519	0.0518888	0.1							10.883	2.56732	1.2019													10.883	2.56732	1.2019
		1.49437	0.087429					38.285	0.117	0.0946642	0.0946642	0.0522398	0.1							10.901	1.87617	1.40194													10.901	1.87617	1.40194
		1.51838	0.150429					38.07	0.177	0.0949261	0.0949261	0.0525348	0.1							11	2.33068	0.799697													11	2.33068	0.799697
		1.51899	0.140206					37.932	0.138	0.0950955	0.0950955	0.0527259	0.1							11	1.90742	1.80458													11	1.90742	1.80458
		1.53243	0.278481					37.896	0.145	0.0951399	0.0951399	0.052776	0.1							11.085	2.20214	0.666141													11.085	2.20214	0.666141
		1.53668	0.0133624					37.702	0.123	0.0953802	0.0953802	0.0530476	0.1							11.173	1.86574	0.87138													11.173	1.86574	0.87138
		1.53871	0.124076					37.026	0.17	0.0962343	0.0962343	0.0540161	0.1							11.292	2.12127	1.28373													11.292	2.12127	1.28373
		1.53905	1.1076					37.007	0.134	0.0962587	0.0962587	0.0540438	0.1							11.303	2.98983	0.899163													11.303	2.98983	0.899163
		1.54382	0.139485					36.831	0.309	0.0964857	0.0964857	0.0543021	0.1							11.33	2.3539	0.900514													11.33	2.3539	0.900514
		1.56838	0.129835					36.765	0.253	0.0965712	0.0965712	0.0543996	0.1							11.335	4.14796	0.959743													11.335	4.14796	0.959743
		1.57029	0.110932					36.76	0.195	0.0965777	0.0965777	0.054407	0.1							11.377	2.12027	0.972726													11.377	2.12027	0.972726
		1.5828	0.900948					36.695	0.188	0.0966623	0.0966623	0.0545033	0.1							11.378	1.8998	1.0319													11.378	1.8998	1.0319
		1.58532	0.111744					36.614	0.134	0.096768	0.096768	0.0546239	0.1							11.416	2.4078	1.26026													11.416	2.4078	1.26026
		1.60393	0.309344					36.02	0.2	0.0975556	0.0975556	0.0555247	0.1							11.53	2.48807	0.888787													11.53	2.48807	0.888787
		1.61635	0.288414					35.914	0.092	0.0976985	0.0976985	0.0556886	0.1							11.537	2.72415	1.312													11.537	2.72415	1.312
		1.6497	0.109173					35.802	0.182	0.0978502	0.0978502	0.0558628	0.1							11.615	2.56666	0.952775													11.615	2.56666	0.952775
		1.65884	0.27419					35.789	0.164	0.0978679	0.0978679	0.0558831	0.1							11.684	3.52058	0.726798													11.684	3.52058	0.726798
		1.66435	0.156907					35.302	0.193	0.0985376	0.0985376	0.056654	0.1							11.685	2.30091	0.950899													11.685	2.30091	0.950899
		1.67224	0.182105					34.124	0.217	0.100225	0.100225	0.0586098	0.1							11.823	1.99955	1.05699													11.823	1.99955	1.05699
		1.68126	0.41951					34.033	0.159	0.100359	0.100359	0.0587665	0.1							11.842	1.94858	7.39533													11.842	1.94858	7.39533
		1.68987	0.448937					33.96	0.116	0.100467	0.100467	0.0588928	0.1							11.944	1.91754	1.56234													11.944	1.91754	1.56234
		1.69349	0.1124					33.857	0.186	0.100621	0.100621	0.059072	0.1							12.163	3.69405	1.04778													12.163	3.69405	1.04778
		1.71047	0.118306					33.8	0.148	0.100706	0.100706	0.0591716	0.1							12.201	2.29573	2.09401													12.201	2.29573	2.09401
		1.71156	0.256179					33.368	0.25	0.101361	0.101361	0.0599377	0.1							12.299	2.79046	0.620605													12.299	2.79046	0.620605
		1.71277	0.268233					33.164	0.204	0.101675	0.101675	0.0603064	0.1							12.309	2.18467	1.58616													12.309	2.18467	1.58616
		1.71295	0.491797					33.049	0.181	0.101853	0.101853	0.0605162	0.1							12.358	2.07737	1.21094													12.358	2.07737	1.21094
		1.73238	0.111808					32.895	0.578	0.102094	0.102094	0.0607995	0.1							12.39	2.64501	0.527091													12.39	2.64501	0.527091
		1.73636	0.0207864					32.605	0.139	0.102553	0.102553	0.0613403	0.1							12.601	2.05374	1.41457													12.601	2.05374	1.41457
		1.74026	0.0679635					32.459	0.221	0.102786	0.102786	0.0616162	0.1							12.71	2.3096	0.777256													12.71	2.3096	0.777256
		1.75502	0.355327					32.453	0.112	0.102796	0.102796	0.0616276	0.1							12.742	2.91793	1.1648													12.742	2.91793	1.1648
		1.76744	0.481261					32.437	0.126	0.102821	0.102821	0.061658	0.1							12.758	2.31367	0.917558													12.758	2.31367	0.917558
		1.77085	0.304958					32.275	0.12	0.103083	0.103083	0.0619675	0.1							12.797	3.58168	1.02913													12.797	3.58168	1.02913
		1.77987	0.136393					31.944	0.158	0.103624	0.103624	0.0626096	0.1							12.826	9.41327	1.05951													12.826	9.41327	1.05951
		1.78684	0.357229					31.722	0.101	0.103993	0.103993	0.0630477	0.1							12.881	6.3654	1.53249													12.881	6.3654	1.53249
		1.8254	0.306453					31.382	0.139	0.104566	0.104566	0.0637308	0.1							12.9	3.00666	0.993535													12.9	3.00666	0.993535
		1.83315	0.193787					31.362	0.294	0.1046	0.1046	0.0637714	0.1							12.918	2.33364	0.883898													12.918	2.33364	0.883898
		1.84149	0.44917					31.3	0.129	0.104706	0.104706	0.0638978	0.1							12.929	2.95833	0.994904													12.929	2.95833	0.994904
		1.87225	0.0258865					31.075	0.124	0.105093	0.105093	0.0643604	0.1							12.96	2.05796	1.03715													12.96	2.05796	1.03715
		1.87755	0.430435					30.977	0.104	0.105263	0.105263	0.064564	0.1							13.028	2.39723	0.777437													13.028	2.39723	0.777437
		1.88356	0.401278					30.911	0.131	0.105378	0.105378	0.0647019	0.1							13.06	2.74115	1.02448													13.06	2.74115	1.02448
		1.89663	0.193936					30.843	0.163	0.105497	0.105497	0.0648445	0.1							13.165	1.99734	1.03539													13.165	1.99734	1.03539
		1.90453	0.503121					30.797	0.22	0.105578	0.105578	0.0649414	0.1							13.199	2.01026	0.948638													13.199	2.01026	0.948638
		1.90999	0.715835					30.78	0.089	0.105608	0.105608	0.0649773	0.1							13.22	3.87685	0.872886													13.22	3.87685	0.872886
		1.91114	0.278558					30.764	0.144	0.105636	0.105636	0.0650111	0.1							13.232	2.00311	2.27194													13.232	2.00311	2.27194
		1.92061	0.398957					30.665	0.141	0.10581	0.10581	0.0652209	0.1							13.345	2.91701	1.20416													13.345	2.91701	1.20416
		1.94084	0.707991					30.192	0.176	0.106659	0.106659	0.0662427	0.1							13.395	4.86053	1.00476													13.395	4.86053	1.00476
		1.94696	0.290695					30.117	0.144	0.106796	0.106796	0.0664077	0.1							13.396	2.68484	2.14636													13.396	2.68484	2.14636
		1.97278	0.325479					29.931	0.127	0.107137	0.107137	0.0668204	0.1							13.419	2.98451	0.797543													13.419	2.98451	0.797543
		1.98506	0.40422					29.924	0.152	0.10715	0.10715	0.066836	0.1							13.503	2.4172	0.973832													13.503	2.4172	0.973832
		2.0049	0.282474					29.847	0.216	0.107293	0.107293	0.0670084	0.1							13.506	2.67222	0.699103													13.506	2.67222	0.699103
		2.01279	0.180494					29.45	0.105	0.108037	0.108037	0.0679117	0.1							13.589	2.72193	1.86522													13.589	2.72193	1.86522
		2.02084	0.154164					29.372	0.173	0.108186	0.108186	0.0680921	0.1							13.597	2.24281	1.05594													13.597	2.24281	1.05594
		2.041	0.304337					29.269	0.155	0.108383	0.108383	0.0683317	0.1							13.721	3.09029	1.15829													13.721	3.09029	1.15829
		2.05248	0.121854					29.111	0.193	0.108687	0.108687	0.0687026	0.1							14.02	2.33779	1.12458													14.02	2.33779	1.12458
		2.09229	0.299186					29.004	0.108	0.108895	0.108895	0.068956	0.1							14.264	2.45285	1.03751													14.264	2.45285	1.03751
		2.10281	0.236219					28.971	0.152	0.108959	0.108959	0.0690346	0.1							14.346	2.83464	1.0163													14.346	2.83464	1.0163
		2.11518	0.173737					28.837	0.094	0.109222	0.109222	0.0693553	0.1							14.4	2.43555	2.15519													14.4	2.43555	2.15519
		2.12598	0.477484					28.758	0.122	0.109378	0.109378	0.0695459	0.1							14.447	4.07754	1.46865													14.447	4.07754	1.46865
		2.1456	0.195953					28.733	0.117	0.109427	0.109427	0.0696064	0.1							14.486	1.89781	1.30896													14.486	1.89781	1.30896
		2.16817	0.137314					28.718	0.178	0.109457	0.109457	0.0696427	0.1							14.487	2.29918	0.847742													14.487	2.29918	0.847742
		2.17512	0.187804					28.655	0.182	0.109582	0.109582	0.0697958	0.1							14.499	2.61753	1.02902													14.499	2.61753	1.02902
		2.18265	0.319223					28.608	0.127	0.109676	0.109676	0.0699105	0.1							14.585	3.66669	14.7265													14.585	3.66669	14.7265
		2.18715	0.611566					28.569	0.228	0.109754	0.109754	0.070006	0.1							14.608	3.43056	0.895824													14.608	3.43056	0.895824
		2.19071	0.400133					28.014	0.134	0.110883	0.110883	0.0713929	0.1							14.628	2.41594	1.24766													14.628	2.41594	1.24766
		2.19742	1.30235					27.88	0.177	0.111161	0.111161	0.071736	0.1							14.723	2.37569	1.17696													14.723	2.37569	1.17696
		2.19839	0.07155					27.721	0.207	0.111494	0.111494	0.0721475	0.1							14.738	2.29228	1.27844													14.738	2.29228	1.27844
		2.20881	0.103766					27.658	0.17	0.111627	0.111627	0.0723118	0.1							14.755	3.17831	1.07135													14.755	3.17831	1.07135
		2.23102	0.532852					27.614	0.182	0.111721	0.111721	0.072427	0.1							14.881	2.22965	1.26682													14.881	2.22965	1.26682
		2.24088	0.297828					27.612	0.183	0.111725	0.111725	0.0724323	0.1							14.968	2.89167	1.18224													14.968	2.89167	1.18224
		2.24088	0.225321					27.489	0.227	0.111987	0.111987	0.0727564	0.1							15.213	2.16023	1.04609													15.213	2.16023	1.04609
		2.27272	0.106549					27.157	0.199	0.112704	0.112704	0.0736458	0.1							15.416	2.26618	1.22251													15.416	2.26618	1.22251
		2.30328	0.282186					26.853	1.399	0.113374	0.113374	0.0744796	0.1							15.511	2.58831	1.22047													15.511	2.58831	1.22047
		2.30356	0.170681					26.676	0.209	0.113771	0.113771	0.0749738	0.1							15.557	5.70936	0.988488													15.557	5.70936	0.988488
		2.31196	0.306962					26.326	0.173	0.114568	0.114568	0.0759705	0.1							15.691	3.31379	1.07847													15.691	3.31379	1.07847
		2.33232	0.471417					26.233	0.175	0.114783	0.114783	0.0762399	0.1							15.707	4.80782	1.49769													15.707	4.80782	1.49769
		2.33969	0.189424					26.227	0.228	0.114797	0.114797	0.0762573	0.1							15.779	2.12824	1.0558													15.779	2.12824	1.0558
		2.35359	0.25679					26.165	0.194	0.114941	0.114941	0.076438	0.1							15.784	2.91107	1.63319													15.784	2.91107	1.63319
		2.37051	0.184662					26.034	0.134	0.115247	0.115247	0.0768226	0.1							15.864	2.04443	1.06572													15.864	2.04443	1.06572
		2.37696	0.147106					25.95	0.129	0.115445	0.115445	0.0770713	0.1							15.983	1.94815	1.39418													15.983	1.94815	1.39418
		2.41944	0.128631					25.687	0.115	0.116072	0.116072	0.0778604	0.1							16.194	2.2048	0.845626													16.194	2.2048	0.845626
		2.42554	0.377836					25.663	0.166	0.11613	0.11613	0.0779332	0.1							16.216	2.02108	1.9125													16.216	2.02108	1.9125
		2.44017	0.532567					25.585	0.156	0.116318	0.116318	0.0781708	0.1							16.233	2.00579	1.40025													16.233	2.00579	1.40025
		2.45693	0.144015					25.582	0.143	0.116325	0.116325	0.07818	0.1							16.468	2.26169	0.732926													16.468	2.26169	0.732926
		2.47805	0.409904					25.551	0.125	0.116401	0.116401	0.0782748	0.1							16.648	1.81505	2.32779													16.648	1.81505	2.32779
		2.48688	0.0345157					25.51	0.213	0.1165	0.1165	0.0784006	0.1							16.686	3.21633	1.91078													16.686	3.21633	1.91078
		2.50367	0.0528502					25.486	0.168	0.116559	0.116559	0.0784745	0.1							16.726	2.77696	1.03815													16.726	2.77696	1.03815
		2.52303	0.62739					25.141	0.212	0.11741	0.11741	0.0795513	0.1							16.906	1.98985	1.42697													16.906	1.98985	1.42697
		2.52828	0.124119					25.135	0.177	0.117425	0.117425	0.0795703	0.1							17.072	2.39909	6.07675													17.072	2.39909	6.07675
		2.55834	0.297391					25.114	0.186	0.117477	0.117477	0.0796369	0.1							17.477	3.20746	1.04401													17.477	3.20746	1.04401
		2.56333	0.0502828					24.963	0.088	0.117857	0.117857	0.0801186	0.1							17.56	1.75753	1.77966													17.56	1.75753	1.77966
		2.56508	0.439863					24.934	0.125	0.11793	0.11793	0.0802118	0.1							17.7	2.70367	1.09372													17.7	2.70367	1.09372
		2.57987	0.089614					24.635	0.186	0.118696	0.118696	0.0811853	0.1							17.82	2.22041	1.40062													17.82	2.22041	1.40062
		2.58981	0.684066					24.296	0.093	0.119583	0.119583	0.0823181	0.1							18.166	4.19577	1.0034													18.166	4.19577	1.0034
		2.60929	0.468691					23.971	0.161	0.120454	0.120454	0.0834341	0.1							18.178	2.67592	1.55905													18.178	2.67592	1.55905
		2.64103	0.338349					23.886	0.17	0.120686	0.120686	0.0837311	0.1							18.22	3.52617	0.769863													18.22	3.52617	0.769863
		2.65042	0.347609					23.693	0.194	0.121216	0.121216	0.0844131	0.1							18.245	2.48411	1.68361													18.245	2.48411	1.68361
		2.65729	0.373323					23.538	0.239	0.121648	0.121648	0.084969	0.1							18.364	2.79757	1.08123													18.364	2.79757	1.08123
		2.67234	0.279496					23.48	0.155	0.121811	0.121811	0.0851789	0.1							18.473	2.76288	0.998671													18.473	2.76288	0.998671
		2.68159	0.830209					23.435	0.117	0.121938	0.121938	0.0853424	0.1							18.493	2.57433	1.35155													18.493	2.57433	1.35155
		2.72275	0.228312					23.345	0.141	0.122192	0.122192	0.0856714	0.1							18.514	2.16332	2.10777													18.514	2.16332	2.10777
		2.72501	0.12811					23.322	0.252	0.122258	0.122258	0.0857559	0.1							18.52	2.25333	0.856216													18.52	2.25333	0.856216
		2.73543	0.0301316					23.183	0.227	0.122656	0.122656	0.0862701	0.1							18.608	3.53632	0.865744													18.608	3.53632	0.865744
		2.73776	0.16905					23.166	0.157	0.122704	0.122704	0.0863334	0.1							18.658	1.97981	2.10986													18.658	1.97981	2.10986
		2.75064	0.378174					22.93	0.197	0.12339	0.12339	0.087222	0.1							18.786	2.53093	1.39996													18.786	2.53093	1.39996
		2.75444	0.865899					22.914	0.163	0.123437	0.123437	0.0872829	0.1							19.117	2.56038	0.996317													19.117	2.56038	0.996317
		2.75444	0.475614					22.682	0.144	0.124124	0.124124	0.0881756	0.1							19.418	2.69687	1.64076													19.418	2.69687	1.64076
		2.76435	1.51401					22.639	0.164	0.124253	0.124253	0.0883431	0.1							19.544	2.45801	1.44647													19.544	2.45801	1.44647
		2.78126	0.0406147					22.611	0.171	0.124337	0.124337	0.0884525	0.1							19.643	2.6678	0.929865													19.643	2.6678	0.929865
		2.81597	0.118363					22.182	0.141	0.125648	0.125648	0.0901632	0.1							19.701	2.30322	1.40084													19.701	2.30322	1.40084
		2.81603	0.388099					22.119	0.149	0.125844	0.125844	0.09042	0.1							19.916	1.89941	3.19365													19.916	1.89941	3.19365
		2.85179	0.076465					22.11	0.254	0.125873	0.125873	0.0904568	0.1							20.017	2.64574	0.984875													20.017	2.64574	0.984875
		2.86497	0.185288					22.029	0.132	0.126127	0.126127	0.0907894	0.1							20.175	2.09181	1.4423													20.175	2.09181	1.4423
		2.88396	1.07062					21.956	0.237	0.126357	0.126357	0.0910913	0.1							20.325	2.17316	1.20564													20.325	2.17316	1.20564
		2.89093	0.214878					21.952	0.128	0.12637	0.12637	0.0911079	0.1							20.347	5.0879	0.98634													20.347	5.0879	0.98634
		2.89536	0.460415					21.535	0.292	0.127712	0.127712	0.0928721	0.1							20.437	1.84863	0.859473													20.437	1.84863	0.859473
		2.91536	0.191258					21.463	0.248	0.127948	0.127948	0.0931836	0.1							20.488	1.76359	1.72134													20.488	1.76359	1.72134
		2.9451	0.566343					21.438	0.158	0.128031	0.128031	0.0932923	0.1							20.588	1.89265	1.35943													20.588	1.89265	1.35943
		2.96247	0.713162					21.407	0.199	0.128133	0.128133	0.0934274	0.1							20.673	2.93669	1.81418													20.673	2.93669	1.81418
		2.99127	0.630041					21.221	0.166	0.128753	0.128753	0.0942463	0.1							20.736	4.36004	1.28052													20.736	4.36004	1.28052
		3.02375	0.189387					21.145	0.144	0.129009	0.129009	0.094585	0.1							21.035	11.5256	2.09456													21.035	11.5256	2.09456
		3.02728	0.32548					21.068	0.147	0.129271	0.129271	0.0949307	0.1							21.068	2.67222	1.13715													21.068	2.67222	1.13715
		3.06387	0.334504					21.035	0.271	0.129383	0.129383	0.0950796	0.1							21.145	3.16677	1.1162													21.145	3.16677	1.1162
		3.07025	0.454987					20.83	0.216	0.130089	0.130089	0.0960154	0.1							21.221	2.21339	1.28929													21.221	2.21339	1.28929
		3.09202	0.0913518					20.736	0.167	0.130416	0.130416	0.0964506	0.1							21.407	9.03729	1.55307													21.407	9.03729	1.55307
		3.09405	0.599383					20.673	0.237	0.130637	0.130637	0.0967445	0.1							21.438	2.45737	1.23408													21.438	2.45737	1.23408
		3.10079	0.782494					20.588	0.178	0.130937	0.130937	0.097144	0.1							21.463	2.61173	1.93828													21.463	2.61173	1.93828
		3.10165	0.222762					20.488	0.226	0.131293	0.131293	0.0976181	0.1							21.535	2.85021	2.2864													21.535	2.85021	2.2864
		3.11314	0.101983					20.437	0.113	0.131476	0.131476	0.0978617	0.1							21.952	2.50134	1.0129													21.952	2.50134	1.0129
		3.12037	0.347917					20.347	0.13	0.1318	0.1318	0.0982946	0.1							22.029	2.02789	1.04657													22.029	2.02789	1.04657
		3.13607	0.226023					20.325	0.159	0.13188	0.13188	0.098401	0.1							22.11	5.41202	2.01791													22.11	5.41202	2.01791
		3.14105	0.215902					20.175	0.191	0.132427	0.132427	0.0991326	0.1							22.119	2.87748	1.184													22.119	2.87748	1.184
		3.1578	0.761363					20.164	0.151	0.132468	0.132468	0.0991867	0.1							22.182	2.53292	1.12218													22.182	2.53292	1.12218
		3.17038	0.807697					20.017	0.131	0.133012	0.133012	0.0999151	0.1							22.611	2.08361	1.37529													22.611	2.08361	1.37529
		3.17287	0.324727					19.916	0.426	0.13339	0.13339	0.100422	0.1							22.639	2.69086	1.31989													22.639	2.69086	1.31989
		3.2002	1.66487					19.701	0.188	0.134205	0.134205	0.101518	0.1							22.682	2.64355	1.16013													22.682	2.64355	1.16013
		3.20163	0.258956					19.643	0.125	0.134428	0.134428	0.101817	0.1							22.914	2.4477	1.32051													22.914	2.4477	1.32051
		3.2284	0.154448					19.544	0.195	0.134811	0.134811	0.102333	0.1							22.93	2.30669	1.59656													22.93	2.30669	1.59656
		3.23659	1.00828					19.418	0.222	0.135303	0.135303	0.102997	0.1							23.166	3.64783	1.2795													23.166	3.64783	1.2795
		3.26299	0.142583					19.117	0.136	0.136503	0.136503	0.104619	0.1							23.183	2.0125	1.85071													23.183	2.0125	1.85071
		3.26493	0.0852135					19.032	0.189	0.136848	0.136848	0.105086	0.1							23.322	2.49071	2.06122													23.322	2.49071	2.06122
		3.2789	0.906068					18.786	0.193	0.137861	0.137861	0.106462	0.1							23.345	3.14572	1.15392													23.345	3.14572	1.15392
		3.28043	0.117353					18.674	0.272	0.13833	0.13833	0.107101	0.1							23.48	2.30901	1.27247													23.48	2.30901	1.27247
		3.28967	0.576347					18.658	0.292	0.138398	0.138398	0.107193	0.1							23.693	4.93839	1.60044													23.693	4.93839	1.60044
		3.31868	1.0013					18.614	0.269	0.138584	0.138584	0.107446	0.1							23.971	2.48017	1.33661													23.971	2.48017	1.33661
		3.33034	0.404447					18.608	0.12	0.138609	0.138609	0.107481	0.1							24.296	2.54871	0.777702													24.296	2.54871	0.777702
		3.33369	0.87942					18.52	0.119	0.138984	0.138984	0.107991	0.1							24.635	3.78761	1.56703													24.635	3.78761	1.56703
		3.37048	0.171583					18.514	0.293	0.139009	0.139009	0.108026	0.1							24.934	2.89251	1.05995													24.934	2.89251	1.05995
		3.38172	0.226537					18.493	0.188	0.139099	0.139099	0.108149	0.1							24.963	2.6752	0.746668													24.963	2.6752	0.746668
		3.44262	1.37449					18.473	0.139	0.139185	0.139185	0.108266	0.1							25.114	2.89082	1.58329													25.114	2.89082	1.58329
		3.4446	4.50921					18.364	0.151	0.139655	0.139655	0.108909	0.1							25.135	2.6168	1.50735													25.135	2.6168	1.50735
		3.44564	0.578608					18.245	0.236	0.140175	0.140175	0.109619	0.1							25.141	2.336	1.80564													25.141	2.336	1.80564
		3.45174	0.867748					18.22	0.108	0.140285	0.140285	0.109769	0.1							25.486	4.43844	1.44133													25.486	4.43844	1.44133
		3.45592	0.608665					18.178	0.219	0.14047	0.14047	0.110023	0.1							25.51	2.99867	1.82832													25.51	2.99867	1.82832
		3.45637	1.08747					18.166	0.141	0.140523	0.140523	0.110096	0.1							25.551	2.56806	1.07388													25.551	2.56806	1.07388
		3.48105	0.358494					17.936	0.146	0.141552	0.141552	0.111508	0.1							25.582	3.95315	1.22931													25.582	3.95315	1.22931
		3.4833	0.530879					17.82	0.199	0.14208	0.14208	0.112233	0.1							25.585	2.04814	1.34115													25.585	2.04814	1.34115
		3.51133	1.14876					17.7	0.156	0.142632	0.142632	0.112994	0.1							25.687	2.99073	0.990764													25.687	2.99073	0.990764
		3.51274	0.397664					17.56	0.255	0.143286	0.143286	0.113895	0.1							26.034	2.43555	1.16272													26.034	2.43555	1.16272
		3.52421	1.17731					17.477	0.15	0.143677	0.143677	0.114436	0.1							26.165	2.29516	1.68783													26.165	2.29516	1.68783
		3.52883	0.141059					17.072	0.885	0.145637	0.145637	0.117151	0.1							26.227	1.93273	1.98612													26.227	1.93273	1.98612
		3.55529	1.41952					16.906	0.209	0.146464	0.146464	0.118301	0.1							26.233	2.53292	1.52462													26.233	2.53292	1.52462
		3.57524	0.11344					16.726	0.153	0.147378	0.147378	0.119574	0.1							26.326	2.51875	1.51002													26.326	2.51875	1.51002
		3.58174	0.451204					16.686	0.282	0.147584	0.147584	0.119861	0.1							26.676	2.81608	1.83703													26.676	2.81608	1.83703
		3.59103	1.10613					16.648	0.344	0.14778	0.14778	0.120135	0.1							26.853	1.88672	12.3397													26.853	1.88672	12.3397
		3.59459	0.451985					16.468	0.109	0.148719	0.148719	0.121448	0.1							27.157	2.76603	1.76569													27.157	2.76603	1.76569
		3.62529	0.379761					16.233	0.21	0.149973	0.149973	0.123206	0.1							27.489	2.07404	2.02703													27.489	2.07404	2.02703
		3.65393	0.522721					16.216	0.287	0.150065	0.150065	0.123335	0.1							27.612	2.38427	1.63795													27.612	2.38427	1.63795
		3.6682	0.6214					16.194	0.127	0.150185	0.150185	0.123503	0.1							27.614	4.48146	1.62906													27.614	4.48146	1.62906
		3.67941	0.151222					15.983	0.211	0.151344	0.151344	0.125133	0.1							27.658	2.26057	1.52292													27.658	2.26057	1.52292
		3.68741	0.450883					15.864	0.162	0.15201	0.15201	0.126072	0.1							27.721	2.85106	1.8566													27.721	2.85106	1.8566
		3.70543	0.564627					15.784	0.249	0.152463	0.152463	0.126711	0.1							27.88	2.54795	1.59228													27.88	2.54795	1.59228
		3.71472	1.05907					15.779	0.161	0.152491	0.152491	0.126751	0.1							28.014	3.47518	1.20848													28.014	3.47518	1.20848
		3.71848	0.768054					15.707	0.229	0.152902	0.152902	0.127332	0.1							28.569	1.87928	2.07738													28.569	1.87928	2.07738
		3.72591	0.0668183					15.691	0.165	0.152994	0.152994	0.127462	0.1							28.608	2.22257	1.15796													28.608	2.22257	1.15796
		3.72856	0.509367					15.669	0.262	0.153121	0.153121	0.127641	0.1							28.655	3.10142	1.66085													28.655	3.10142	1.66085
		3.74746	0.298357					15.557	0.152	0.15377	0.15377	0.128559	0.1							28.718	2.45543	1.62621													28.718	2.45543	1.62621
		3.75549	0.439841					15.511	0.188	0.154039	0.154039	0.128941	0.1							28.758	2.6789	1.1154													28.758	2.6789	1.1154
		3.75893	0.313982					15.416	0.189	0.1546	0.1546	0.129735	0.1							28.837	2.72113	0.860632													28.837	2.72113	0.860632
		3.76646	0.0266473					15.213	0.163	0.155818	0.155818	0.131467	0.1							28.971	2.24447	1.39502													28.971	2.24447	1.39502
		3.77682	1.22589					15.185	3.774	0.155989	0.155989	0.131709	0.1							29.004	2.5646	0.991781													29.004	2.5646	0.991781
		3.78509	0.133574					15.163	0.26	0.156123	0.156123	0.1319	0.1							29.111	3.27911	1.77574													29.111	3.27911	1.77574
		3.80314	0.180303					15.129	0.227	0.156331	0.156331	0.132196	0.1							29.372	2.63194	1.5991													29.372	2.63194	1.5991
		3.81135	0.589188					14.968	0.186	0.157328	0.157328	0.133618	0.1							29.45	2.65156	0.971886													29.45	2.65156	0.971886
		3.83527	0.629532					14.881	0.2	0.157875	0.157875	0.1344	0.1							29.847	3.71562	2.01319													29.847	3.71562	2.01319
		3.8354	2.42635					14.755	0.17	0.158678	0.158678	0.135547	0.1							29.924	2.0125	1.41857													29.924	2.0125	1.41857
		3.85461	1.58512					14.738	0.203	0.158787	0.158787	0.135704	0.1							29.931	3.06535	1.1854													29.931	3.06535	1.1854
		3.86701	0.548513					14.723	0.187	0.158883	0.158883	0.135842	0.1							30.117	3.31477	1.34837													30.117	3.31477	1.34837
		3.92565	0.298216					14.628	0.199	0.159499	0.159499	0.136724	0.1							30.192	2.31135	1.65012													30.192	2.31135	1.65012
		3.99569	1.07744					14.608	0.143	0.15963	0.15963	0.136911	0.1							30.764	2.88086	1.36318													30.764	2.88086	1.36318
		4.02357	0.918687					14.585	2.353	0.15978	0.15978	0.137127	0.1							30.78	2.64647	0.842743													30.78	2.64647	0.842743
		4.05836	0.211598					14.499	0.165	0.160347	0.160347	0.137941	0.1							30.797	2.68412	2.08377													30.797	2.68412	2.08377
		4.08273	0.305571					14.487	0.136	0.160426	0.160426	0.138055	0.1							30.843	3.15042	1.54507													30.843	3.15042	1.54507
		4.08476	1.57673					14.486	0.21	0.160433	0.160433	0.138064	0.1							30.977	2.39599	0.988002													30.977	2.39599	0.988002
		4.09775	0.53206					14.447	0.236	0.160692	0.160692	0.138437	0.1							31.075	2.91793	1.17991													31.075	2.91793	1.17991
		4.09896	1.03531					14.4	0.347	0.161006	0.161006	0.138889	0.1							31.362	4.06522	2.8107													31.362	4.06522	2.8107
		4.15343	0.695342					14.346	0.164	0.16137	0.16137	0.139412	0.1							31.382	2.498	1.3293													31.382	2.498	1.3293
		4.15636	0.244328					14.264	0.168	0.161926	0.161926	0.140213	0.1							31.722	2.24612	0.971219													31.722	2.24612	0.971219
		4.18726	0.242015					14.02	0.184	0.163616	0.163616	0.142653	0.1							31.944	2.56806	1.52474													31.944	2.56806	1.52474
		4.19384	0.747692					14	0.305	0.163757	0.163757	0.142857	0.1							32.275	3.49945	1.16411													32.275	3.49945	1.16411
		4.19537	0.0283947					13.721	0.192	0.165762	0.165762	0.145762	0.1							32.437	2.20856	1.22543													32.437	2.20856	1.22543
		4.24943	0.274858					13.597	0.176	0.166676	0.166676	0.147091	0.1							32.453	2.04908	1.08954													32.453	2.04908	1.08954
		4.25382	0.745843					13.589	0.311	0.166736	0.166736	0.147178	0.1							32.605	3.45987	1.3554													32.605	3.45987	1.3554
		4.26996	0.365123					13.506	0.117	0.167357	0.167357	0.148082	0.1							33.049	3.3437	1.77707													33.049	3.3437	1.77707
		4.27845	0.24475					13.503	0.163	0.16738	0.16738	0.148115	0.1							33.164	2.80805	2.0064													33.164	2.80805	2.0064
		4.28307	1.04983					13.419	0.134	0.168016	0.168016	0.149042	0.1							33.368	2.78646	2.46644													33.368	2.78646	2.46644
		4.31843	1.56748					13.396	0.361	0.168192	0.168192	0.149298	0.1							33.8	3.61052	1.46962													33.8	3.61052	1.46962
		4.31995	0.595818					13.395	0.169	0.168199	0.168199	0.149309	0.1							33.857	2.72495	1.84852													33.857	2.72495	1.84852
		4.3331	1.18605					13.345	0.203	0.168583	0.168583	0.149869	0.1							33.96	2.3966	1.1546													33.96	2.3966	1.1546
		4.35613	0.51891					13.232	0.385	0.169459	0.169459	0.151149	0.1							34.033	2.11185	1.58431													34.033	2.11185	1.58431
		4.37517	0.431248					13.22	0.148	0.169552	0.169552	0.151286	0.1							34.124	2.22528	2.16514													34.124	2.22528	2.16514
		4.38151	0.501493					13.199	0.161	0.169717	0.169717	0.151527	0.1							35.302	2.51608	1.95864													35.302	2.51608	1.95864
		4.39747	0.806296					13.165	0.176	0.169984	0.169984	0.151918	0.1							35.789	2.88922	1.67573													35.789	2.88922	1.67573
		4.40218	0.909887					13.06	0.175	0.170818	0.170818	0.153139	0.1							35.802	3.45223	1.85999													35.802	3.45223	1.85999
		4.4027	0.519716					13.028	0.133	0.171075	0.171075	0.153516	0.1							35.914	2.41281	0.941673													35.914	2.41281	0.941673
		4.41922	0.381545					12.989	0.216	0.171389	0.171389	0.153976	0.1							36.02	2.13527	2.05011													36.02	2.13527	2.05011
		4.42712	0.937901					12.96	0.178	0.171624	0.171624	0.154321	0.1							36.614	4.22137	1.38476													36.614	4.22137	1.38476
		4.4433	0.55467					12.929	0.171	0.171876	0.171876	0.154691	0.1							36.695	2.82167	1.94492													36.695	2.82167	1.94492
		4.50554	1.73323					12.918	0.152	0.171966	0.171966	0.154823	0.1							36.76	1.99425	2.0191													36.76	1.99425	2.0191
		4.50876	0.40884					12.9	0.171	0.172113	0.172113	0.155039	0.1							36.765	2.92303	2.61983													36.765	2.92303	2.61983
		4.58776	0.274154					12.881	0.264	0.172268	0.172268	0.155267	0.1							36.831	3.04622	3.20255													36.831	3.04622	3.20255
		4.59833	0.495453					12.847	0.259	0.172548	0.172548	0.155678	0.1							37.007	2.37997	1.39208													37.007	2.37997	1.39208
		4.60874	0.480447					12.826	0.183	0.172721	0.172721	0.155933	0.1							37.026	3.35623	1.76652													37.026	3.35623	1.76652
		4.64563	0.716532					12.797	0.178	0.172961	0.172961	0.156287	0.1							37.896	2.68709	1.52407													37.896	2.68709	1.52407
		4.64563	0.610918					12.758	0.159	0.173286	0.173286	0.156764	0.1							37.932	2.181	1.45117													37.932	2.181	1.45117
		4.64563	0.504236					12.742	0.202	0.17342	0.17342	0.156961	0.1							38.07	2.3898	1.86461													38.07	2.3898	1.86461
		4.64563	0.416165					12.71	0.135	0.173688	0.173688	0.157356	0.1							38.544	3.18414	1.38842													38.544	3.18414	1.38842
		4.6523	0.194577					12.601	0.247	0.174611	0.174611	0.158718	0.1							38.587	2.15406	1.1983													38.587	2.15406	1.1983
		4.66526	1.82415					12.473	0.22	0.175714	0.175714	0.160346	0.1							38.871	3.44137	1.06425													38.871	3.44137	1.06425
		4.67257	0.640959					12.39	0.093	0.17644	0.17644	0.161421	0.1							39.117	2.85762	1.12091													39.117	2.85762	1.12091
		4.68006	1.02003					12.358	0.214	0.176722	0.176722	0.161838	0.1							39.178	4.16192	1.28202													39.178	4.16192	1.28202
		4.69399	0.521495					12.309	0.281	0.177157	0.177157	0.162483	0.1							39.269	3.25201	1.12304													39.269	3.25201	1.12304
		4.69909	0.118968					12.299	0.11	0.177246	0.177246	0.162615	0.1							39.293	2.69463	1.94718													39.293	2.69463	1.94718
		4.70521	1.0618					12.201	0.373	0.178127	0.178127	0.163921	0.1							39.344	2.97309	1.25255													39.344	2.97309	1.25255
		4.72071	1.3521					12.163	0.187	0.178472	0.178472	0.164433	0.1							39.44	2.71962	1.59702													39.44	2.71962	1.59702
		4.73141	0.528023					11.944	0.282	0.180499	0.180499	0.167448	0.1							39.459	3.05347	1.60812													39.459	3.05347	1.60812
		4.76864	0.440904					11.891	0.769	0.180999	0.180999	0.168194	0.1							40.084	2.25946	2.27945													40.084	2.25946	2.27945
		4.7747	1.50522					11.842	1.342	0.181466	0.181466	0.16889	0.1							40.279	2.36597	1.38606													40.279	2.36597	1.38606
		4.7938	0.196583					11.823	0.192	0.181648	0.181648	0.169162	0.1							40.704	2.37265	1.33871													40.704	2.37265	1.33871
		4.81034	0.319257					11.815	0.175	0.181725	0.181725	0.169276	0.1							40.817	2.00266	1.71105													40.817	2.00266	1.71105
		4.81661	0.231011					11.765	1.307	0.182206	0.182206	0.169996	0.1							40.98	5.92515	1.81263													40.98	5.92515	1.81263
		4.84918	1.1529					11.72	0.437	0.182643	0.182643	0.170648	0.1							41.154	3.64902	1.65222													41.154	3.64902	1.65222
		4.85176	0.249753					11.685	0.174	0.182985	0.182985	0.17116	0.1							41.199	1.95619	1.74067													41.199	1.95619	1.74067
		4.86232	0.210786					11.684	0.133	0.182995	0.182995	0.171174	0.1							41.285	2.5047	2.1479													41.285	2.5047	2.1479
		4.86505	0.0278867					11.615	0.175	0.183674	0.183674	0.172191	0.1							41.427	2.29057	2.17342													41.427	2.29057	2.17342
		4.90261	1.0165					11.537	0.242	0.184451	0.184451	0.173355	0.1							41.471	2.14032	1.72425													41.471	2.14032	1.72425
		4.92721	0.985773					11.53	0.164	0.184521	0.184521	0.173461	0.1							42.07	2.30669	2.72042													42.07	2.30669	2.72042
		4.93136	0.450791					11.416	0.234	0.185675	0.185675	0.175193	0.1							42.293	3.66669	1.71845													42.293	3.66669	1.71845
		4.94863	0.401114					11.378	0.192	0.186065	0.186065	0.175778	0.1							42.35	3.39949	1.42003													42.35	3.39949	1.42003
		4.9567	0.661107					11.377	0.181	0.186075	0.186075	0.175793	0.1							42.382	4.04895	1.70909													42.382	4.04895	1.70909
		5.014	0.268189					11.335	0.179	0.186508	0.186508	0.176445	0.1							42.617	3.97416	2.01407													42.617	3.97416	2.01407
		5.08727	0.807411					11.33	0.168	0.18656	0.18656	0.176523	0.1							42.661	2.9247	1.54749													42.661	2.9247	1.54749
		5.1183	0.707136					11.311	0.217	0.186757	0.186757	0.176819	0.1							42.904	7.46426	1.16099													42.904	7.46426	1.16099
		5.15181	0.827204					11.303	0.168	0.18684	0.18684	0.176944	0.1							43.68	3.26201	1.45247													43.68	3.26201	1.45247
		5.19436	0.191117					11.292	0.24	0.186955	0.186955	0.177117	0.1							43.825	4.49847	2.16525													43.825	4.49847	2.16525
		5.2342	1.19453					11.173	0.164	0.188207	0.188207	0.179003	0.1							44.951	2.36053	1.28982													44.951	2.36053	1.28982
		5.2584	1.07065					11.085	0.126	0.189149	0.189149	0.180424	0.1							45.356	2.45931	1.46727													45.356	2.45931	1.46727
		5.26998	0.370125					11	0.152	0.190072	0.190072	0.181818	0.1							45.473	2.84859	1.27395													45.473	2.84859	1.27395
		5.27287	0.712432					11	0.343	0.190072	0.190072	0.181818	0.1							46.069	3.46967	1.31647													46.069	3.46967	1.31647
		5.28746	0.575872					10.944	0.154	0.190687	0.190687	0.182749	0.1							46.601	2.45543	2.25248													46.601	2.45543	2.25248
		5.32876	0.216568					10.901	0.268	0.191163	0.191163	0.183469	0.1							46.768	3.36359	1.52357													46.768	3.36359	1.52357
		5.34633	0.54764					10.883	0.23	0.191364	0.191364	0.183773	0.1							46.786	2.08312	1.87282													46.786	2.08312	1.87282
		5.37398	0.738087					10.855	0.219	0.191677	0.191677	0.184247	0.1							46.834	2.66852	2.10648													46.834	2.66852	2.10648
		5.37513	0.531376					10.817	0.25	0.192104	0.192104	0.184894	0.1							47.252	3.55892	2.68796													47.252	3.55892	2.68796
		5.37877	0.95397					10.768	0.31	0.192659	0.192659	0.185736	0.1							48.021	3.5195	2.04897													48.021	3.5195	2.04897
		5.40081	0.0620416					10.744	0.172	0.192932	0.192932	0.18615	0.1							48.701	3.13621	2.67888													48.701	3.13621	2.67888
		5.40363	1.49731					10.741	0.182	0.192966	0.192966	0.186202	0.1							49.867	2.8032	1.25842													49.867	2.8032	1.25842
		5.41218	1.00537					10.62	0.176	0.194363	0.194363	0.188324	0.1							49.983	3.63261	1.35577													49.983	3.63261	1.35577
		5.4619	0.385795					10.524	0.205	0.195491	0.195491	0.190042	0.1							50.046	2.99777	1.44059													50.046	2.99777	1.44059
		5.51083	1.59464					10.504	0.192	0.195729	0.195729	0.190404	0.1							50.366	1.94858	1.3967													50.366	1.94858	1.3967
		5.52049	0.208494					10.389	0.264	0.197111	0.197111	0.192511	0.1							50.691	2.56947	2.02886													50.691	2.56947	2.02886
		5.56849	0.37091					10.37	0.131	0.197342	0.197342	0.192864	0.1							50.991	2.69014	1.73168													50.991	2.69014	1.73168
		5.57179	0.131609					10.341	0.166	0.197696	0.197696	0.193405	0.1							51.647	4.30243	1.88813													51.647	4.30243	1.88813
		5.57442	1.13356					10.191	0.207	0.199557	0.199557	0.196252	0.1							51.674	2.45995	1.68145													51.674	2.45995	1.68145
		5.6027	1.09293					10.19	0.272	0.19957	0.19957	0.196271	0.1							52.034	3.31687	1.67462													52.034	3.31687	1.67462
		5.66799	0.55401					10.181	0.17	0.199683	0.199683	0.196444	0.1							52.261	2.25611	1.50652													52.261	2.25611	1.50652
		5.68647	0.486802					10.129	0.239	0.200341	0.200341	0.197453	0.1							52.44	3.24804	2.04866													52.44	3.24804	2.04866
		5.71387	0.84333					10.097	0.189	0.20075	0.20075	0.198079	0.1							52.659	3.0174	1.52408													52.659	3.0174	1.52408
		5.71521	1.40768					10.046	0.188	0.201405	0.201405	0.199084	0.1							53.307	2.9026	1.44616													53.307	2.9026	1.44616
		5.7513	1.01755					9.982	0.116	0.203963	0.203963	0.200361	0.1							53.579	7.84199	2.35395													53.579	7.84199	2.35395
		5.76732	1.22882					9.911	0.2	0.204744	0.204744	0.201796	0.1							55.045	3.41119	2.25778													55.045	3.41119	2.25778
		5.77977	0.526047					9.903	0.173	0.204833	0.204833	0.201959	0.1							55.45	3.83125	2.31569													55.45	3.83125	2.31569
		5.84059	0.421947					9.883	0.217	0.205055	0.205055	0.202368	0.1							55.757	2.05984	1.17338													55.757	2.05984	1.17338
		5.84908	0.377981					9.851	0.171	0.205412	0.205412	0.203025	0.1							56.032	2.44963	1.77033													56.032	2.44963	1.77033
		5.85657	0.70398					9.764	0.189	0.206395	0.206395	0.204834	0.1							56.729	3.47627	3.67506													56.729	3.47627	3.67506
		5.88461	1.33295					9.613	0.249	0.208142	0.208142	0.208052	0.1							57.187	2.41532	1.30182													57.187	2.41532	1.30182
		5.9033	2.64918					9.556	0.135	0.208815	0.208815	0.209293	0.1							57.951	3.61284	2.38821													57.951	3.61284	2.38821
		5.91863	1.31803					9.522	0.159	0.20922	0.20922	0.21004	0.1							58.535	4.41262	3.12134													58.535	4.41262	3.12134
		5.96589	0.983328					9.515	0.262	0.209304	0.209304	0.210194	0.1							58.781	2.47231	2.53282													58.781	2.47231	2.53282
		5.97082	1.16553					9.335	0.173	0.211499	0.211499	0.214247	0.1							58.922	3.01919	1.35833													58.922	3.01919	1.35833
		6.06699	0.440449					9.329	0.194	0.211574	0.211574	0.214385	0.1							59.694	2.96872	1.36631													59.694	2.96872	1.36631
		6.12017	1.47939					9.311	0.228	0.211798	0.211798	0.2148	0.1							60.094	3.40693	1.48788													60.094	3.40693	1.48788
		6.15277	0.147354					9.297	0.475	0.211974	0.211974	0.215123	0.1							60.165	3.11078	1.21444													60.165	3.11078	1.21444
		6.15996	0.819118					9.277	0.155	0.212225	0.212225	0.215587	0.1							60.858	3.80749	2.34951													60.858	3.80749	2.34951
		6.16857	0.430796					9.267	0.188	0.21235	0.21235	0.21582	0.1							61.01	2.11531	3.20627													61.01	2.11531	3.20627
		6.20674	1.6916					9.227	0.459	0.212857	0.212857	0.216755	0.1							62.472	2.90176	1.68658													62.472	2.90176	1.68658
		6.21291	1.20063					9.1	0.353	0.214492	0.214492	0.21978	0.1							62.672	3.26002	4.29561													62.672	3.26002	4.29561
		6.23471	0.36235					9.066	0.265	0.214938	0.214938	0.220604	0.1							64.061	2.96526	1.65181													64.061	2.96526	1.65181
		6.2685	0.719859					9.01	0.186	0.215678	0.215678	0.221976	0.1							64.087	2.47951	1.46406													64.087	2.47951	1.46406
		6.30088	0.678673					8.997	0.181	0.215852	0.215852	0.222296	0.1							64.301	3.43809	1.88323													64.301	3.43809	1.88323
		6.3032	1.03104					8.972	0.162	0.216186	0.216186	0.222916	0.1							66.565	2.90092	1.46151													66.565	2.90092	1.46151
		6.42506	0.438765					8.957	0.252	0.216388	0.216388	0.223289	0.1							67.294	3.87938	1.37246													67.294	3.87938	1.37246
		6.44321	1.46356					8.907	0.167	0.217064	0.217064	0.224542	0.1							67.478	2.79523	1.92375													67.478	2.79523	1.92375
		6.45994	1.29002					8.881	0.314	0.217419	0.217419	0.2252	0.1							67.602	3.31687	1.89779													67.602	3.31687	1.89779
		6.5412	0.565885					8.874	0.245	0.217515	0.217515	0.225378	0.1							68.529	2.96699	1.49413													68.529	2.96699	1.49413
		6.56466	0.553917					8.855	0.185	0.217776	0.217776	0.225861	0.1							68.835	2.84363	2.8139													68.835	2.84363	2.8139
		6.58082	1.23833					8.846	0.266	0.2179	0.2179	0.226091	0.1							68.948	2.82167	1.95589													68.948	2.82167	1.95589
		6.59413	1.3245					8.838	0.213	0.21801	0.21801	0.226296	0.1							69.417	2.8543	2.58777													69.417	2.8543	2.58777
		6.65436	1.13835					8.781	0.208	0.218802	0.218802	0.227764	0.1							70.378	2.14438	1.2177													70.378	2.14438	1.2177
		6.65619	0.50032					8.768	0.394	0.218984	0.218984	0.228102	0.1							70.832	4.41564	3.87388													70.832	4.41564	3.87388
		6.66736	0.850143					8.687	0.088	0.220131	0.220131	0.230229	0.1							71.319	2.81521	1.56263													71.319	2.81521	1.56263
		6.72581	0.391011					8.66	0.227	0.220517	0.220517	0.230947	0.1							72.6	7.3788	7.43398													72.6	7.3788	7.43398
		6.72857	0.33974					8.654	0.136	0.220603	0.220603	0.231107	0.1							72.605	3.14477	2.08555													72.605	3.14477	2.08555
		6.73512	1.30447					8.579	0.228	0.221691	0.221691	0.233127	0.1							73.177	4.17037	1.85065													73.177	4.17037	1.85065
		6.78182	1.14203					8.579	0.411	0.221691	0.221691	0.233127	0.1							75.599	2.71508	17.9311													75.599	2.71508	17.9311
		6.80524	0.715881					8.578	0.166	0.221706	0.221706	0.233155	0.1							75.695	3.63023	1.44452													75.695	3.63023	1.44452
		6.80856	1.18264					8.557	0.282	0.222014	0.222014	0.233727	0.1							76.627	2.81366	1.93135													76.627	2.81366	1.93135
		6.85942	0.48173					8.534	0.141	0.222353	0.222353	0.234357	0.1							77.395	4.22999	3.10632													77.395	4.22999	3.10632
		6.89675	0.318192					8.473	0.187	0.223261	0.223261	0.236044	0.1							78.409	1.77314	1.36386													78.409	1.77314	1.36386
		6.90497	0.539084					8.456	0.342	0.223516	0.223516	0.236518	0.1							79.076	2.46645	1.92811													79.076	2.46645	1.92811
		6.9168	0.577829					8.308	0.183	0.225781	0.225781	0.240732	0.1							79.14	3.17348	1.70792													79.14	3.17348	1.70792
		6.99033	0.453183					8.279	0.307	0.226234	0.226234	0.241575	0.1							79.581	3.31995	2.05142													79.581	3.31995	2.05142
		7.00488	0.395241					8.255	0.223	0.226611	0.226611	0.242277	0.1							80	2.34016	2.07081													80	2.34016	2.07081
		7.06014	1.41487					8.244	0.245	0.226785	0.226785	0.242601	0.1							80.329	1.63604	3.09684													80.329	1.63604	3.09684
		7.09446	0.529313					8.241	0.306	0.226832	0.226832	0.242689	0.1							80.769	2.79922	2.03471													80.769	2.79922	2.03471
		7.15772	0.890079					8.2	0.183	0.227483	0.227483	0.243902	0.1							81.892	2.40842	1.73296													81.892	2.40842	1.73296
		7.21411	0.588655					8.178	0.299	0.227836	0.227836	0.244559	0.1							82.072	8.264	2.55701													82.072	8.264	2.55701
		7.21518	0.57517					8.168	0.357	0.227996	0.227996	0.244858	0.1							83.183	3.11078	1.27829													83.183	3.11078	1.27829
		7.23871	1.09579					8.149	0.232	0.228303	0.228303	0.245429	0.1							83.224	2.32773	1.65461													83.224	2.32773	1.65461
		7.30102	1.2402					8.065	0.541	0.229674	0.229674	0.247985	0.1							83.677	2.6752	1.97502													83.677	2.6752	1.97502
		7.32564	0.8673					8.059	0.261	0.229773	0.229773	0.24817	0.1							84.754	3.65132	1.63708													84.754	3.65132	1.63708
		7.32807	1.03467					8.034	0.167	0.230187	0.230187	0.248942	0.1							86.147	3.25201	1.93835													86.147	3.25201	1.93835
		7.36269	0.727315					8.029	0.201	0.23027	0.23027	0.249097	0.1							88.954	6.08947	2.4751													88.954	6.08947	2.4751
		7.37607	0.284353					8.011	0.233	0.23057	0.23057	0.249657	0.1							88.981	2.99956	2.04222													88.981	2.99956	2.04222
		7.41449	0.342794					7.973	0.286	0.231208	0.231208	0.250847	0.1							89.104	7.33086	3.01866													89.104	7.33086	3.01866
		7.41589	0.632612					7.967	0.342	0.231309	0.231309	0.251036	0.1							89.275	2.08169	3.11404													89.275	2.08169	3.11404
		7.43297	0.31045					7.966	0.309	0.231326	0.231326	0.251067	0.1							89.635	3.17059	1.48981													89.635	3.17059	1.48981
		7.43529	0.127134					7.844	0.153	0.233417	0.233417	0.254972	0.1							89.684	2.48873	1.08656													89.684	2.48873	1.08656
		7.43754	0.750656					7.764	0.272	0.234823	0.234823	0.257599	0.1							90.493	2.42856	2.83568													90.493	2.42856	2.83568
		7.55526	0.451401					7.761	0.16	0.234876	0.234876	0.257699	0.1							91.026	2.66852	1.7337													91.026	2.66852	1.7337
		7.5722	1.73506					7.744	0.321	0.235179	0.235179	0.258264	0.1							91.551	8.93461	2.8338													91.551	8.93461	2.8338
		7.57826	1.64374					7.718	0.256	0.235644	0.235644	0.259134	0.1							93.78	4.40506	1.83439													93.78	4.40506	1.83439
		7.58611	0.136817					7.66	0.226	0.236693	0.236693	0.261097	0.1							94.049	3.74468	2.31154													94.049	3.74468	2.31154
		7.61717	0.298115					7.619	0.191	0.237444	0.237444	0.262502	0.1							94.827	3.21533	3.082													94.827	3.21533	3.082
		7.6927	0.800904					7.617	0.186	0.237481	0.237481	0.262571	0.1							94.955	3.56233	2.19358													94.955	3.56233	2.19358
		7.72387	0.949594					7.29	0.313	0.243767	0.243767	0.274348	0.1							95.463	2.75506	1.54527													95.463	2.75506	1.54527
		7.75577	0.686585					7.154	0.321	0.246545	0.246545	0.279564	0.1							96.296	3.26802	1.64675													96.296	3.26802	1.64675
		7.8281	1.52762					7.146	0.213	0.246712	0.246712	0.279877	0.1							96.378	2.53225	6.74927													96.378	2.53225	6.74927
		7.84353	0.966194					7.13	0.207	0.247046	0.247046	0.280505	0.1							96.516	3.14948	1.77633													96.516	3.14948	1.77633
		7.88981	0.559053					7.058	0.192	0.248569	0.248569	0.283366	0.1							98.608	3.13904	1.45305													98.608	3.13904	1.45305
		7.96561	0.616382					7.027	0.18	0.249234	0.249234	0.284616	0.1							98.71	3.92184	1.46982													98.71	3.92184	1.46982
		7.9908	0.41393					6.894	0.231	0.252154	0.252154	0.290107	0.1							98.724	5.92294	1.7445													98.724	5.92294	1.7445
		7.99371	2.30755					6.869	0.162	0.252715	0.252715	0.291163	0.1							99.536	2.91023	2.18798													99.536	2.91023	2.18798
		7.99831	0.726872					6.821	0.314	0.253803	0.253803	0.293212	0.1							100.924	3.97416	2.34715													100.924	3.97416	2.34715
		8.02198	2.55505					6.814	0.252	0.253963	0.253963	0.293513	0.1							102.55	2.63332	1.70629													102.55	2.63332	1.70629
		8.04081	0.543898					6.786	0.324	0.254606	0.254606	0.294724	0.1							102.751	3.16287	3.5795													102.751	3.16287	3.5795
		8.08922	0.4074					6.713	0.25	0.256307	0.256307	0.297929	0.1							103.936	2.92645	1.38573													103.936	2.92645	1.38573
		8.10879	1.37222					6.681	0.229	0.257064	0.257064	0.299356	0.1							103.99	3.254	3.48156													103.99	3.254	3.48156
		8.21893	1.39395					6.66	0.298	0.257565	0.257565	0.3003	0.1							106.978	3.13621	2.7541													106.978	3.13621	2.7541
		8.23266	0.253305					6.625	0.266	0.258406	0.258406	0.301887	0.1							108.101	3.42191	2.89989													108.101	3.42191	2.89989
		8.25983	2.55333					6.566	0.722	0.259844	0.259844	0.304599	0.1							109.877	3.24498	1.34986													109.877	3.24498	1.34986
		8.39939	2.05278					6.558	0.372	0.260041	0.260041	0.304971	0.1							113.158	3.25598	3.32957													113.158	3.25598	3.32957
		8.40863	0.22484					6.447	0.421	0.262823	0.262823	0.310222	0.1							113.635	2.35992	2.71947													113.635	2.35992	2.71947
		8.4247	4.50225					6.373	0.278	0.26473	0.26473	0.313824	0.1							114.088	3.09117	2.03859													114.088	3.09117	2.03859
		8.44555	0.929621					6.357	0.22	0.265148	0.265148	0.314614	0.1							115.102	3.84514	2.95702													115.102	3.84514	2.95702
		8.47183	0.460171					6.345	0.298	0.265462	0.265462	0.315209	0.1							115.188	2.286	2.49358													115.188	2.286	2.49358
		8.47263	0.625037					6.341	0.274	0.265568	0.265568	0.315408	0.1							118.608	3.67377	2.81875													118.608	3.67377	2.81875
		8.47727	0.421807					6.254	0.311	0.267888	0.267888	0.319795	0.1							118.856	3.1919	1.67176													118.856	3.1919	1.67176
		8.49777	1.49674					6.23	0.227	0.26854	0.26854	0.321027	0.1							119.921	2.51073	2.07968													119.921	2.51073	2.07968
		8.57936	2.53305					6.123	0.481	0.271504	0.271504	0.326637	0.1							121.387	2.8379	2.54636													121.387	2.8379	2.54636
		8.5795	0.712193					6.114	0.268	0.271758	0.271758	0.327118	0.1							124.971	2.99515	1.72322													124.971	2.99515	1.72322
		8.58909	0.79168					6.104	0.219	0.272041	0.272041	0.327654	0.1							125.054	2.27463	3.46511													125.054	2.27463	3.46511
		8.65564	1.06564					5.995	0.235	0.275185	0.275185	0.333611	0.1							125.146	2.73266	1.72417													125.146	2.73266	1.72417
		8.68671	1.85878					5.986	0.476	0.27545	0.27545	0.334113	0.1							125.83	3.46859	3.25985													125.83	3.46859	3.25985
		8.70526	4.15353					5.899	0.155	0.278049	0.278049	0.339041	0.1							125.932	3.06992	3.04707													125.932	3.06992	3.04707
		8.79014	1.64714					5.889	0.244	0.278352	0.278352	0.339616	0.1							126.723	3.96756	2.50086													126.723	3.96756	2.50086
		8.79444	1.41015					5.889	0.371	0.278352	0.278352	0.339616	0.1							127.561	2.6061	2.7223													127.561	2.6061	2.7223
		8.79767	0.552035					5.872	0.253	0.27887	0.27887	0.340599	0.1							133.248	4.53746	4.33637													133.248	4.53746	4.33637
		8.81512	5.19727					5.859	0.264	0.279269	0.279269	0.341355	0.1							133.679	4.36302	2.06147													133.679	4.36302	2.06147
		8.83427	2.44392					5.759	0.232	0.282391	0.282391	0.347283	0.1							136.661	4.19295	2.6866													136.661	4.19295	2.6866
		8.88006	1.01437					5.735	0.163	0.283157	0.283157	0.348736	0.1							136.925	2.47231	4.18026													136.925	2.47231	4.18026
		8.94356	0.952083					5.627	0.189	0.286679	0.286679	0.355429	0.1							146.558	2.47951	12.196													146.558	2.47951	12.196
		8.98891	0.472291					5.622	0.27	0.286846	0.286846	0.355745	0.1							147.463	3.11356	2.44502													147.463	3.11356	2.44502
		9.11726	1.0986					5.587	0.482	0.288018	0.288018	0.357974	0.1							147.49	2.32361	3.2413													147.49	2.32361	3.2413
		9.14314	1.56017					5.586	0.243	0.288051	0.288051	0.358038	0.1							149.12	4.78259	2.62692													149.12	4.78259	2.62692
		9.16576	0.751722					5.556	0.284	0.289068	0.289068	0.359971	0.1							150.126	4.67015	2.51923													150.126	4.67015	2.51923
		9.2327	0.740078					5.521	0.24	0.290268	0.290268	0.362253	0.1							150.506	3.04807	3.38135													150.506	3.04807	3.38135
		9.26652	2.80364					5.519	0.41	0.290337	0.290337	0.362384	0.1							150.698	2.7794	3.19188													150.698	2.7794	3.19188
		9.27481	2.25701					5.44	0.196	0.293102	0.293102	0.367647	0.1							150.981	2.50403	2.29523													150.981	2.50403	2.29523
		9.29115	0.270534					5.437	0.292	0.293208	0.293208	0.36785	0.1							158.495	2.78489	2.90355													158.495	2.78489	2.90355
		9.3249	1.27772					5.423	0.177	0.293707	0.293707	0.3688	0.1							158.851	3.17254	2.45746													158.851	3.17254	2.45746
		9.33768	4.09059					5.421	0.356	0.293778	0.293778	0.368936	0.1							159.266	2.19576	129.302													159.266	2.19576	129.302
		9.34446	2.12885					5.416	0.332	0.293957	0.293957	0.369276	0.1							162.088	3.16576	2.3782													162.088	3.16576	2.3782
		9.37533	0.920502					5.316	0.253	0.297604	0.297604	0.376223	0.1							162.983	4.59603	3.11194													162.983	4.59603	3.11194
		9.43328	0.363942					5.274	0.287	0.299176	0.299176	0.379219	0.1							165.478	4.75245	1.80272													165.478	4.75245	1.80272
		9.4589	1.42295					5.183	0.363	0.302667	0.302667	0.385877	0.1							166.482	3.17059	1.76716													166.482	3.17059	1.76716
		9.53649	1.51684					5.143	0.604	0.30424	0.30424	0.388878	0.1							168.148	5.77878	3.0295													168.148	5.77878	3.0295
		9.53737	0.624868					5.122	0.27	0.305075	0.305075	0.390472	0.1							168.502	4.06522	2.75267													168.502	4.06522	2.75267
		9.54363	0.548485					5.115	0.259	0.305355	0.305355	0.391007	0.1							169.29	3.21433	3.07726													169.29	3.21433	3.07726
		9.54775	1.03873					5.08	5	0.306766	0.306766	0.393701	0.1							174.805	3.48177	2.18441													174.805	3.48177	2.18441
		9.58657	0.0700209					5.04	0.217	0.308403	0.308403	0.396825	0.1							175.447	1.76869	2.53176													175.447	1.76869	2.53176
		9.60149	1.80554					5.008	0.394	0.30973	0.30973	0.399361	0.1							178.237	2.31834	2.79136													178.237	2.31834	2.79136
		9.725	0.833295					4.998	0.234	0.310148	0.310148	0.40016	0.1							178.463	2.2242	2.52769													178.463	2.2242	2.52769
		9.72668	0.911252					4.914	0.372	0.313727	0.313727	0.407	0.1							182.294	3.3437	2.0959													182.294	3.3437	2.0959
		9.77711	0.097873					4.904	0.416	0.314161	0.314161	0.40783	0.1							183.053	2.09667	3.04585													183.053	2.09667	3.04585
		9.81648	1.18124					4.901	0.237	0.314292	0.314292	0.40808	0.1							186.799	2.63844	2.67506													186.799	2.63844	2.67506
		9.82566	1.23891					4.826	0.3	0.317607	0.317607	0.414422	0.1							187.667	2.2589	2.07729													187.667	2.2589	2.07729
		9.86626	0.244265					4.785	0.475	0.319463	0.319463	0.417973	0.1							187.766	6.84501	3.22044													187.766	6.84501	3.22044
		9.90264	2.44456					4.761	0.223	0.320564	0.320564	0.42008	0.1							192.91	4.45528	2.77038													192.91	4.45528	2.77038
		9.9362	6.10397					4.674	0.237	0.324646	0.324646	0.427899	0.1							193.209	5.67189	1.99498													193.209	5.67189	1.99498
		9.94073	0.545398					4.596	0.266	0.328436	0.328436	0.435161	0.1							197.673	5.95143	2.77446													197.673	5.95143	2.77446
		9.97063	0.465803					4.585	0.164	0.328981	0.328981	0.436205	0.1							201.673	3.7569	2.32574													201.673	3.7569	2.32574
		9.97637	0.630338					4.555	0.357	0.330479	0.330479	0.439078	0.1							210.659	3.13621	3.98978													210.659	3.13621	3.98978
		10.0705	0.964387					4.488	1.709	0.333896	0.333896	0.445633	0.1							213.204	3.96102	5.16179													213.204	3.96102	5.16179
		10.0798	0.342122					4.435	0.651	0.336671	0.336671	0.450958	0.1							214.905	1.86843	3.21099													214.905	1.86843	3.21099
		10.1529	1.08214					4.406	0.284	0.338217	0.338217	0.453926	0.1							217.956	2.4103	9.5732													217.956	2.4103	9.5732
		10.1581	1.45197					4.373	0.31	0.340001	0.340001	0.457352	0.1							219.007	8.05477	4.94902													219.007	8.05477	4.94902
		10.1867	2.26149					4.354	0.528	0.34104	0.34104	0.459348	0.1							231.012	4.08574	6.48199													231.012	4.08574	6.48199
		10.1902	0.179929					4.308	0.3	0.343593	0.343593	0.464253	0.1							231.593	3.36775	4.10827													231.593	3.36775	4.10827
		10.308	3.49476					4.264	0.241	0.346086	0.346086	0.469043	0.1							238.944	7.17552	5.44947													238.944	7.17552	5.44947
		10.3896	0.132226					4.216	0.35	0.348863	0.348863	0.474383	0.1							240.998	2.89251	3.14319													240.998	2.89251	3.14319
		10.4065	0.984522					4.205	0.38	0.349509	0.349509	0.475624	0.1							248.055	5.0018	2.99208													248.055	5.0018	2.99208
		10.4203	1.15968					4.163	0.276	0.352003	0.352003	0.480423	0.1							251.1	2.99155	6.12617													251.1	2.99155	6.12617
		10.4705	0.332688					4.161	0.113	0.352123	0.352123	0.480654	0.1							253.529	16.5384	4.05966													253.529	16.5384	4.05966
		10.573	3.21424					4.156	0.244	0.352424	0.352424	0.481232	0.1							269.523	7.79037	7.65947													269.523	7.79037	7.65947
		10.6453	0.6398					4.146	0.403	0.353027	0.353027	0.482393	0.1							273.582	6.3654	3.33769													273.582	6.3654	3.33769
		10.6671	0.986307					4.108	0.239	0.355346	0.355346	0.486855	0.1							277.748	3.36775	5.75273													277.748	3.36775	5.75273
		10.8579	0.0751953					4.107	0.943	0.355407	0.355407	0.486973	0.1							289.881	4.399	7.61759													289.881	4.399	7.61759
		10.9318	0.634864					4.093	0.249	0.356273	0.356273	0.488639	0.1							290.091	3.5195	4.74701													290.091	3.5195	4.74701
		10.9836	1.18325					4.021	0.296	0.360816	0.360816	0.497389	0.1							297.63	3.77038	4.39734													297.63	3.77038	4.39734
		10.9989	5.01138					3.981	0.273	0.363411	0.363411	0.502386	0.1							309.901	5.03208	3.36413													309.901	5.03208	3.36413
		11.0614	2.64447					3.979	0.156	0.363542	0.363542	0.502639	0.1							311.312	3.56233	2.42106													311.312	3.56233	2.42106
		11.2057	0.331697					3.964	0.42	0.364529	0.364529	0.504541	0.1							316.368	7.02666	3.61461													316.368	7.02666	3.61461
		11.2465	1.23279					3.937	0.271	0.366324	0.366324	0.508001	0.1							335.577	3.29539	165.339													335.577	3.29539	165.339
		11.2872	0.306153					3.925	0.385	0.36713	0.36713	0.509554	0.1							342.234	4.90187	2.9931													342.234	4.90187	2.9931
		11.3349	0.422904					3.905	0.264	0.368483	0.368483	0.512164	0.1							347.042	7.1047	3.29292													347.042	7.1047	3.29292
		11.3423	0.781802					3.897	0.901	0.369029	0.369029	0.513215	0.1							355.062	4.52809	3.63286													355.062	4.52809	3.63286
		11.5167	0.545711					3.868	0.307	0.371024	0.371024	0.517063	0.1							368.665	3.3354	2.93919													368.665	3.3354	2.93919
		11.5257	1.21587					3.867	0.257	0.371093	0.371093	0.517197	0.1							369.139	2.82821	3.84119													369.139	2.82821	3.84119
		11.5527	4.24156					3.857	0.238	0.371788	0.371788	0.518538	0.1							375.177	3.38043	2.82386													375.177	3.38043	2.82386
		11.6563	0.508607					3.69	0.305	0.383946	0.383946	0.542005	0.1							375.299	5.49101	4.1297													375.299	5.49101	4.1297
		11.6811	2.88674					3.653	0.35	0.386788	0.386788	0.547495	0.1							384.865	5.90984	3.11762													384.865	5.90984	3.11762
		11.7086	1.14486					3.601	0.218	0.390879	0.390879	0.555401	0.1							387.707	3.47953	4.49971													387.707	3.47953	4.49971
		11.9033	0.580927					3.57	0.541	0.393374	0.393374	0.560224	0.1							390.765	4.95415	17.4803													390.765	4.95415	17.4803
		11.9121	3.59034					3.562	0.245	0.394024	0.394024	0.561482	0.1							397.635	5.39248	3.47906													397.635	5.39248	3.47906
		12.0432	1.18618					3.547	0.354	0.395252	0.395252	0.563857	0.1							424.162	4.33038	13.1444													424.162	4.33038	13.1444
		12.0978	1.16705					3.516	0.357	0.397823	0.397823	0.568828	0.1							434.101	4.61203	3.47327													434.101	4.61203	3.47327
		12.1735	2.24838					3.5	0.926	0.399167	0.399167	0.571429	0.1							448.401	3.7253	4.3332													448.401	3.7253	4.3332
		12.2253	2.7081					3.476	0.339	0.401206	0.401206	0.575374	0.1							462.18	5.49898	5.37955													462.18	5.49898	5.37955
		12.2756	1.06574					3.461	0.405	0.402494	0.402494	0.577868	0.1							463.217	2.52817	2.92091													463.217	2.52817	2.92091
		12.384	1.0641					3.438	0.26	0.404492	0.404492	0.581734	0.1							473.979	5.78088	4.67539													473.979	5.78088	4.67539
		12.3957	0.171276					3.38	0.314	0.409647	0.409647	0.591716	0.1							477.221	1.85961	6.56647													477.221	1.85961	6.56647
		12.4028	2.02802					3.359	0.485	0.411557	0.411557	0.595415	0.1							485.087	2.65229	15.5038													485.087	2.65229	15.5038
		12.4055	3.08639					3.352	0.489	0.412199	0.412199	0.596659	0.1							485.277	3.84259	6.51651													485.277	3.84259	6.51651
		12.416	4.09163					3.347	0.456	0.412659	0.412659	0.59755	0.1							516.058	4.3378	4.93047													516.058	4.3378	4.93047
		12.4216	0.260408					3.296	0.647	0.417431	0.417431	0.606796	0.1							555.169	8.30622	4.59628													555.169	8.30622	4.59628
		12.4525	1.55178					3.292	0.289	0.417811	0.417811	0.607533	0.1							564.396	6.82685	4.62169													564.396	6.82685	4.62169
		12.5919	3.07104					3.274	0.338	0.419535	0.419535	0.610874	0.1							567.312	8.05155	3.34194													567.312	8.05155	3.34194
		12.6024	0.790152					3.221	0.264	0.424719	0.424719	0.620925	0.1							610.512	3.8922	4.3044													610.512	3.8922	4.3044
		12.6379	1.46297					3.175	0.608	0.429357	0.429357	0.629921	0.1							637.755	6.406	3.12399													637.755	6.406	3.12399
		12.6386	6.79218					3.156	0.844	0.431311	0.431311	0.633714	0.1							658.288	3.17059	3.89783													658.288	3.17059	3.89783
		12.6461	0.176676					3.147	1.351	0.432245	0.432245	0.635526	0.1							672.937	3.9479	5.15931													672.937	3.9479	5.15931
		12.7462	1.28355					3.146	0.418	0.432349	0.432349	0.635728	0.1							674.735	5.71142	11.7567													674.735	5.71142	11.7567
		12.7476	3.61298					3.143	0.424	0.432662	0.432662	0.636335	0.1							676.369	6.39162	4.06287													676.369	6.39162	4.06287
		12.8071	0.427769					3.107	0.254	0.436461	0.436461	0.643708	0.1							685.856	2.74494	3.82036													685.856	2.74494	3.82036
		12.8925	1.95693					3.091	0.562	0.438177	0.438177	0.64704	0.1							687.39	2.99335	4.08459													687.39	2.99335	4.08459
		12.8955	2.10068					3.062	3.279	0.441333	0.441333	0.653168	0.1							714.6	3.49722	8.04254													714.6	3.49722	8.04254
		12.9247	1.68031					3.044	0.398	0.443322	0.443322	0.65703	0.1							726.726	3.77038	4.75909													726.726	3.77038	4.75909
		12.9479	1.42908					3.027	0.279	0.445221	0.445221	0.66072	0.1							760.082	9.19587	6.48453													760.082	9.19587	6.48453
		12.9587	2.17425					3.02	0.447	0.44601	0.44601	0.662252	0.1							767.928	4.99112	4.33758													767.928	4.99112	4.33758
		12.9635	1.27993					2.996	0.377	0.44874	0.44874	0.667557	0.1							843.19	4.04354	39.0244													843.19	4.04354	39.0244
		13.0575	2.77075					2.989	0.571	0.449545	0.449545	0.66912	0.1							850.657	4.40203	3.64386													850.657	4.40203	3.64386
		13.1031	0.490642					2.982	0.362	0.450353	0.450353	0.670691	0.1							938.13	3.51168	5.85898													938.13	3.51168	5.85898
		13.1338	0.485655					2.978	0.447	0.450816	0.450816	0.671592	0.1							940.878	5.09336	3.76488													940.878	5.09336	3.76488
		13.1372	1.64648					2.968	0.285	0.451981	0.451981	0.673854	0.1							1047.08	5.45331	7.04437													1047.08	5.45331	7.04437
		13.2181	1.61206					2.926	0.568	0.456956	0.456956	0.683527	0.1							1146.63	6.15768	7.59963													1146.63	6.15768	7.59963
		13.2937	2.15505					2.905	0.563	0.459498	0.459498	0.688468	0.1							1164.63	3.7301	18.2991													1164.63	3.7301	18.2991
		13.3152	0.969738					2.875	0.49	0.463191	0.463191	0.695652	0.1							1513.05	7.84199	6.3194													1513.05	7.84199	6.3194
		13.4279	2.02573					2.87	0.264	0.463814	0.463814	0.696864	0.1							1538.26	3.01025	6.22539													1538.26	3.01025	6.22539
		13.4579	1.05135					2.869	0.595	0.463939	0.463939	0.697107	0.1							1640.45	6.62371	4.53773													1640.45	6.62371	4.53773
		13.4988	1.25595					2.848	1.802	0.466581	0.466581	0.702247	0.1							2150.18	4.50312	6.2088													2150.18	4.50312	6.2088
		13.5191	1.24281					2.845	0.662	0.466962	0.466962	0.702988	0.1							2165.11	3.83374	5.37372													2165.11	3.83374	5.37372
		13.5962	2.37889					2.825	0.627	0.46952	0.46952	0.707965	0.1							2202.79	11.442	8.34095													2202.79	11.442	8.34095
		13.6618	0.136003					2.805	0.461	0.472113	0.472113	0.713012	0.1							2380.38	16.6074	7.28218													2380.38	16.6074	7.28218
		13.6733	1.97014					2.804	0.418	0.472244	0.472244	0.713267	0.1							2435.91	4.79097	6.40545													2435.91	4.79097	6.40545
		13.6938	0.878443					2.796	0.428	0.473293	0.473293	0.715308	0.1							3057.05	4.72592	9.07448													3057.05	4.72592	9.07448
		13.7252	1.13206					2.786	0.643	0.474612	0.474612	0.717875	0.1							3350.19	11.7333	7.9311													3350.19	11.7333	7.9311
		13.7792	1.3119					2.78	0.22	0.475407	0.475407	0.719424	0.1							7890.54	7.60626	13.448													7890.54	7.60626	13.448
		13.803	0.598508					2.764	0.22	0.477547	0.477547	0.723589	0.1
		13.9401	4.68462					2.697	0.376	0.486776	0.486776	0.741565	0.1
		14.0719	2.54915					2.634	0.741	0.495878	0.495878	0.759301	0.1
		14.141	1.31078					2.615	0.337	0.498708	0.498708	0.764818	0.1
		14.177	1.5422					2.612	0.559	0.499158	0.499158	0.765697	0.1
		14.1955	2.4223					2.465	0.347	0.522563	0.522563	0.811359	0.1
		14.2059	1.07594					2.462	0.571	0.52307	0.52307	0.812348	0.1
		14.2596	1.19709					2.461	0.426	0.523239	0.523239	0.812678	0.1
		14.2646	1.06296					2.448	0.427	0.525449	0.525449	0.816993	0.1
		14.3801	0.423686					2.432	0.826	0.528202	0.528202	0.822368	0.1
		14.4076	4.02175					2.428	0.349	0.528896	0.528896	0.823723	0.1
		14.4208	0.235334					2.384	0.425	0.536679	0.536679	0.838926	0.1
		14.4835	0.895897					2.352	0.847	0.542521	0.542521	0.85034	0.1
		14.5267	0.902232					2.345	0.735	0.54382	0.54382	0.852878	0.1
		14.5338	1.2392					2.34	0.485	0.544753	0.544753	0.854701	0.1
		14.5393	1.55176					2.327	0.719	0.547196	0.547196	0.859476	0.1
		14.6258	2.38349					2.289	0.425	0.554494	0.554494	0.873744	0.1
		14.6323	4.20052					2.273	0.157	0.55764	0.55764	0.879894	0.1
		14.684	2.87953					2.26	0.451	0.560228	0.560228	0.884956	0.1
		14.7265	1.2099					2.249	0.309	0.562441	0.562441	0.889284	0.1
		14.7551	2.07362					2.243	0.66	0.563657	0.563657	0.891663	0.1
		14.8487	0.46693					2.214	0.446	0.569627	0.569627	0.903342	0.1
		14.9636	1.69106					2.209	0.559	0.570672	0.570672	0.905387	0.1
		14.9838	0.594394					2.208	0.619	0.570882	0.570882	0.905797	0.1
		15.1615	8.72729					2.199	0.402	0.572776	0.572776	0.909504	0.1
		15.2226	3.86319					2.179	0.641	0.577042	0.577042	0.917852	0.1
		15.2704	0.609547					2.178	0.901	0.577257	0.577257	0.918274	0.1
		15.2855	1.83988					2.175	0.447	0.577904	0.577904	0.91954	0.1
		15.2869	1.86898					2.167	0.637	0.579639	0.579639	0.922935	0.1
		15.3002	0.211708					2.163	0.554	0.580511	0.580511	0.924642	0.1
		15.3119	0.685185					2.136	1.183	0.586481	0.586481	0.93633	0.1
		15.3247	0.735565					2.133	0.503	0.587153	0.587153	0.937647	0.1
		15.3561	0.318323					2.123	0.531	0.589409	0.589409	0.942063	0.1
		15.4459	1.07056					2.078	0.99	0.599825	0.599825	0.962464	0.1
		15.5156	0.500954					2.077	0.897	0.600062	0.600062	0.962927	0.1
		15.517	2.13723					2.07	0.376	0.601724	0.601724	0.966184	0.1
		15.5247	0.822083					2.07	0.405	0.601724	0.601724	0.966184	0.1
		15.5287	0.606843					2.002	0.533	0.61847	0.61847	0.999001	0.1
		15.5514	1.88825					1.991	0.531	0.621285	0.621285	1.00452	0.1
		15.5765	1.83531					1.944	0.454	0.63367	0.63367	1.02881	0.1
		15.6034	2.10526					1.943	0.44	0.63394	0.63394	1.02934	0.1
		15.6533	0.852322					1.941	0.503	0.634481	0.634481	1.0304	0.1
		15.6797	1.03187					1.937	0.59	0.635566	0.635566	1.03252	0.1
		15.6875	2.59159					1.887	0.743	0.649511	0.649511	1.05988	0.1
		15.9754	1.30721					1.883	1.031	0.650658	0.650658	1.06213	0.1
		16.0628	1.50804					1.871	1.235	0.654129	0.654129	1.06895	0.1
		16.0788	2.20395					1.869	0.509	0.654712	0.654712	1.07009	0.1
		16.1158	0.60351					1.865	0.34	0.655881	0.655881	1.07239	0.1
		16.1262	3.53105					1.855	0.816	0.658827	0.658827	1.07817	0.1
		16.1757	1.16177					1.829	1.361	0.666634	0.666634	1.09349	0.1
		16.196	1.25828					1.805	0.556	0.674038	0.674038	1.10803	0.1
		16.3599	1.35058					1.778	0.901	0.682605	0.682605	1.12486	0.1
		16.5324	0.708776					1.772	0.678	0.684544	0.684544	1.12867	0.1
		16.6248	1.19942					1.772	0.694	0.684544	0.684544	1.12867	0.1
		16.641	0.416746					1.77	4.348	0.685193	0.685193	1.12994	0.1
		16.68	1.62801					1.758	1.342	0.689119	0.689119	1.13766	0.1
		16.7055	1.22202					1.753	2.632	0.690771	0.690771	1.1409	0.1
		16.723	2.8245					1.732	0.438	0.697811	0.697811	1.15473	0.1
		16.7952	0.539487					1.707	0.427	0.706415	0.706415	1.17165	0.1
		16.7967	0.973791					1.704	0.837	0.707465	0.707465	1.17371	0.1
		16.8405	0.619406					1.701	0.505	0.708518	0.708518	1.17578	0.1
		16.8956	0.855196					1.673	1.282	0.718527	0.718527	1.19546	0.1
		17.0454	1.61373					1.64	0.952	0.73076	0.73076	1.21951	0.1
		17.0682	1.51688					1.631	0.99	0.734181	0.734181	1.22624	0.1
		17.2173	0.573436					1.628	1.087	0.73533	0.73533	1.2285	0.1
		17.3291	0.589962					1.594	1.739	0.748649	0.748649	1.25471	0.1
		17.4022	0.169737					1.571	1.111	0.757984	0.757984	1.27307	0.1
		17.5301	0.617111					1.557	1.55	0.7638	0.7638	1.28452	0.1
		17.5317	0.0371593					1.503	1.835	0.78724	0.78724	1.33067	0.1
		17.5456	6.7484					1.478	1.163	0.798668	0.798668	1.35318	0.1
		17.587	0.327157					1.475	0.484	0.800065	0.800065	1.35593	0.1
		17.6227	1.11602					1.458	0.82	0.80809	0.80809	1.37174	0.1
		17.7056	1.82302					1.456	0.257	0.809047	0.809047	1.37363	0.1
		17.7059	2.2238					1.454	0.409	0.810006	0.810006	1.37552	0.1
		17.9479	0.39146					1.44	2.985	0.816793	0.816793	1.38889	0.1
		18.0347	0.514556					1.429	0.775	0.822218	0.822218	1.39958	0.1
		18.0895	0.99764					1.41	0.631	0.831787	0.831787	1.41844	0.1
		18.2436	0.752398					1.387	0.948	0.84372	0.84372	1.44196	0.1
		18.2579	4.27495					1.357	2.439	0.859887	0.859887	1.47384	0.1
		18.2616	0.309046					1.355	1.227	0.86099	0.86099	1.47601	0.1
		18.3365	2.15156					1.333	1.235	0.873342	0.873342	1.50038	0.1
		18.3573	2.13903					1.314	1.026	0.884339	0.884339	1.52207	0.1
		18.3634	1.55322					1.281	1.29	0.904211	0.904211	1.56128	0.1
		18.3665	2.1188					1.275	0.733	0.907934	0.907934	1.56863	0.1
		18.3875	0.941561					1.263	1.905	0.915486	0.915486	1.58353	0.1
		18.4725	1.87734					1.208	0.893	0.952004	0.952004	1.65563	0.1
		18.5395	1.13218					1.205	0.69	0.954091	0.954091	1.65975	0.1
		18.5599	2.10406					1.183	1.13	0.969719	0.969719	1.69062	0.1
		18.7666	1.36511					1.181	2.222	0.971168	0.971168	1.69348	0.1
		18.8469	1.26136					1.177	1.036	0.974082	0.974082	1.69924	0.1
		18.9355	2.42067					1.142	0.881	1.00044	1.00044	1.75131	0.1
		19.0019	3.59555					1.135	3.774	1.00591	1.00591	1.76211	0.1
		19.0448	0.274724					1.134	1.205	1.00669	1.00669	1.76367	0.1
		19.0558	1.49481					1.131	0.816	1.00906	1.00906	1.76835	0.1
		19.0959	1.58426					1.106	0.82	1.02928	1.02928	1.80832	0.1
		19.2012	2.35576					1.101	3.226	1.03344	1.03344	1.81653	0.1
		19.2233	1.43874					1.087	1.247	1.04527	1.04527	1.83993	0.1
		19.2344	2.55413					1.086	1.642	1.04613	1.04613	1.84162	0.1
		19.2712	2.51156					1.077	1.081	1.05391	1.05391	1.85701	0.1
		19.3173	2.06256					1.075	1.504	1.05566	1.05566	1.86047	0.1
		19.3824	3.05251					1.067	0.862	1.06271	1.06271	1.87441	0.1
		19.5075	3.18399					1.062	2.899	1.06718	1.06718	1.88324	0.1
		19.5409	3.22642					1.058	1.689	1.07078	1.07078	1.89036	0.1
		19.6279	0.965515					1.058	1.274	1.07078	1.07078	1.89036	0.1
		19.6702	3.43306					1.057	1.198	1.07168	1.07168	1.89215	0.1
		19.6834	2.83944					1.045	0.851	1.08267	1.08267	1.91388	0.1
		19.7136	1.66822					1.041	1.471	1.08638	1.08638	1.92123	0.1
		19.8029	3.58436					1.041	1.481	1.08638	1.08638	1.92123	0.1
		19.8957	0.461689					1.038	1.274	1.08919	1.08919	1.92678	0.1
		19.9108	1.40023					1.03	0.862	1.09676	1.09676	1.94175	0.1
		20.0245	1.0665					1.023	0.818	1.10347	1.10347	1.95503	0.1
		20.4561	0.930263					1.016	0.8	1.11028	1.11028	1.9685	0.1
		20.4709	2.27792					1.016	0.823	1.11028	1.11028	1.9685	0.1
		20.502	5.70793					0.987	1.639	1.13951	1.13951	2.02634	0.1
		20.564	1.81862					0.981	1.015	1.14577	1.14577	2.03874	0.1
		20.5901	3.4691					0.964	1.681	1.16394	1.16394	2.07469	0.1
		20.6137	0.433633					0.961	2.941	1.16721	1.16721	2.08117	0.1
		20.7349	1.04508					0.948	1.613	1.18163	1.18163	2.1097	0.1
		20.7962	0.929134					0.945	1.538	1.18501	1.18501	2.1164	0.1
		20.9037	2.45771					0.927	0.775	1.20576	1.20576	2.1575	0.1
		21.3164	0.595396					0.922	2.95	1.21167	1.21167	2.1692	0.1
		21.3427	0.826308					0.921	1.241	1.21286	1.21286	2.17155	0.1
		21.4286	0.880353					0.918	1.681	1.21645	1.21645	2.17865	0.1
		21.4544	4.03828					0.885	1.111	1.25746	1.25746	2.25989	0.1
		21.4744	1.98765					0.882	2.778	1.26134	1.26134	2.26757	0.1
		21.4895	0.707493					0.875	2.174	1.2705	1.2705	2.28571	0.1
		21.494	3.75956					0.859	1.852	1.29199	1.29199	2.32829	0.1
		21.6036	0.829146					0.852	2.41	1.30164	1.30164	2.34742	0.1
		21.8269	1.56944					0.851	1.07	1.30303	1.30303	2.35018	0.1
		21.8621	4.24132					0.844	1.021	1.31287	1.31287	2.36967	0.1
		21.8838	6.79641					0.838	1.923	1.32143	1.32143	2.38663	0.1
		22.2713	5.42075					0.824	1.294	1.34189	1.34189	2.42718	0.1
		22.3627	3.34324					0.82	1.389	1.34786	1.34786	2.43902	0.1
		22.3964	2.38838					0.811	1.639	1.36151	1.36151	2.46609	0.1
		22.4197	2.68159					0.806	4.115	1.36923	1.36923	2.48139	0.1
		22.4963	2.99403					0.779	1.802	1.4126	1.4126	2.56739	0.1
		22.5374	1.00849					0.779	1.399	1.4126	1.4126	2.56739	0.1
		22.5791	2.6156					0.774	4.167	1.42097	1.42097	2.58398	0.1
		22.6465	3.23389					0.772	2.198	1.42434	1.42434	2.59067	0.1
		22.6807	1.2863					0.756	5.714	1.45199	1.45199	2.6455	0.1
		22.763	2.58746					0.744	1.299	1.4735	1.4735	2.68817	0.1
		22.7753	2.67568					0.741	1.235	1.47898	1.47898	2.69906	0.1
		22.7855	1.72122					0.732	1.883	1.49571	1.49571	2.73224	0.1
		22.8577	1.19983					0.721	4.566	1.51672	1.51672	2.77393	0.1
		22.8818	2.30959					0.716	2.222	1.52648	1.52648	2.7933	0.1
		22.9026	0.89705					0.714	1.724	1.53043	1.53043	2.80112	0.1
		22.9825	5.04556					0.707	1.387	1.5444	1.5444	2.82885	0.1
		23.0877	2.9245					0.699	1.815	1.56072	1.56072	2.86123	0.1
		23.1826	0.937131					0.69	1.096	1.57952	1.57952	2.89855	0.1
		23.306	1.36675					0.682	1.186	1.59665	1.59665	2.93255	0.1
		23.3883	0.812132					0.675	3.356	1.61197	1.61197	2.96296	0.1
		23.3921	0.431639					0.672	3.846	1.61863	1.61863	2.97619	0.1
		23.442	1.89145					0.67	0.567	1.62311	1.62311	2.98507	0.1
		23.4507	0.918129					0.663	1.98	1.63898	1.63898	3.01659	0.1
		23.4949	2.15359					0.661	8.333	1.64358	1.64358	3.02572	0.1
		23.5857	2.89194					0.661	1.88	1.64358	1.64358	3.02572	0.1
		23.6574	1.09048					0.653	5.291	1.66225	1.66225	3.06279	0.1
		23.8156	3.0133					0.642	1.383	1.68868	1.68868	3.11526	0.1
		24.2283	1.40662					0.621	4.762	1.74172	1.74172	3.22061	0.1
		24.2343	0.856562					0.617	1.869	1.75223	1.75223	3.24149	0.1
		24.4706	1.9827					0.616	5.882	1.75488	1.75488	3.24675	0.1
		24.5895	0.912612					0.616	1.481	1.75488	1.75488	3.24675	0.1
		24.7415	1.06227					0.613	0.781	1.76288	1.76288	3.26264	0.1
		24.7552	2.73228					0.612	3.39	1.76557	1.76557	3.26797	0.1
		24.8893	1.43957					0.607	1.37	1.77912	1.77912	3.29489	0.1
		25.1	3.17575					0.572	6.667	1.88059	1.88059	3.4965	0.1
		25.2113	1.22386					0.564	3.279	1.90554	1.90554	3.5461	0.1
		25.362	2.01318					0.557	2.02	1.92797	1.92797	3.59066	0.1
		25.6733	2.44078					0.556	3.021	1.93122	1.93122	3.59712	0.1
		25.6838	4.40979					0.526	2.817	2.03442	2.03442	3.80228	0.1
		25.6917	2.72875					0.504	4.348	2.1179	2.1179	3.96825	0.1
		25.7018	3.21596					0.502	2.755	2.12585	2.12585	3.98406	0.1
		25.775	4.26902					0.487	2.415	2.18755	2.18755	4.10678	0.1
		25.7921	6.26491					0.486	4.082	2.1918	2.1918	4.11523	0.1
		25.9641	5.24061					0.48	1.429	2.21766	2.21766	4.16667	0.1
		26.0246	0.749675					0.455	1.111	2.33274	2.33274	4.3956	0.1
		26.0446	1.33875					0.444	5	2.38747	2.38747	4.5045	0.1
		26.1299	0.228091					0.437	3.125	2.42373	2.42373	4.57666	0.1
		26.1654	1.37089					0.433	2.994	2.44497	2.44497	4.61894	0.1
		26.2303	1.27388					0.418	2.801	2.52826	2.52826	4.78469	0.1
		26.3487	0.848633					0.414	4.132	2.55148	2.55148	4.83092	0.1
		26.372	1.70068					0.403	2.967	2.61772	2.61772	4.96278	0.1
		26.4012	3.21357					0.387	4.098	2.72078	2.72078	5.16796	0.1
		26.4065	11.8084					0.383	2.545	2.74789	2.74789	5.22193	0.1
		26.5723	1.50255					0.379	4.348	2.77557	2.77557	5.27704	0.1
		26.6077	1.00565					0.378	4.762	2.78258	2.78258	5.29101	0.1
		26.6264	2.63408					0.372	9.434	2.82544	2.82544	5.37634	0.1
		26.6819	0.725993					0.371	3.058	2.83272	2.83272	5.39084	0.1
		26.7853	2.03488					0.371	1.681	2.83272	2.83272	5.39084	0.1
		27.4636	0.235603					0.364	6.494	2.88477	2.88477	5.49451	0.1
		27.7878	1.01401					0.356	6.061	2.94677	2.94677	5.61798	0.1
		27.8598	0.415274					0.341	8.772	3.07084	3.07084	5.8651	0.1
		27.8841	3.07571					0.335	8.696	3.12357	3.12357	5.97015	0.1
		27.9511	3.47622					0.334	5.405	3.13254	3.13254	5.98802	0.1
		28.1058	1.38532					0.326	8.333	3.2063	3.2063	6.13497	0.1
		28.1184	0.877902					0.325	8.333	3.21577	3.21577	6.15385	0.1
		28.1732	6.43577					0.322	7.143	3.24455	3.24455	6.21118	0.1
		28.2147	2.43671					0.32	5.882	3.26403	3.26403	6.25	0.1
		28.3436	1.31787					0.307	3.03	3.39685	3.39685	6.51466	0.1
		28.6609	2.78407					0.302	5.882	3.45098	3.45098	6.62252	0.1
		28.7453	2.00797					0.3	8	3.47313	3.47313	6.66667	0.1
		28.7798	1.21603					0.297	11.628	3.50692	3.50692	6.73401	0.1
		28.8106	4.45927					0.294	3.546	3.5414	3.5414	6.80272	0.1
		28.831	1.02425					0.286	6.25	3.63687	3.63687	6.99301	0.1
		28.8863	5.4505					0.281	12.346	3.6993	3.6993	7.11744	0.1
		28.9372	3.24058					0.273	5	3.80393	3.80393	7.32601	0.1
		28.9956	1.03642					0.256	7.143	4.04795	4.04795	7.8125	0.1
		29.013	2.20352					0.253	5.128	4.09441	4.09441	7.90514	0.1
		29.1281	5.28225					0.251	8.333	4.126	4.126	7.96813	0.1
		29.1417	5.9908					0.244	6.452	4.24064	4.24064	8.19672	0.1
		29.1561	0.628462					0.233	11.765	4.43468	4.43468	8.58369	0.1
		29.3376	5.2458					0.223	4.184	4.62767	4.62767	8.96861	0.1
		29.3921	0.556156					0.222	6.061	4.64793	4.64793	9.00901	0.1
		29.4349	4.7848					0.22	15.625	4.68899	4.68899	9.09091	0.1
		29.4648	1.31192					0.218	8.264	4.7308	4.7308	9.17431	0.1
		29.4648	2.32742					0.209	5.464	4.92885	4.92885	9.56938	0.1
		29.8155	8.3417					0.207	4.717	4.9752	4.9752	9.66184	0.1
		29.8486	1.25941					0.202	9.901	5.09507	5.09507	9.90099	0.1
		30.2561	2.8267					0.192	6.757	5.35354	5.35354	10.4167	0.1
		30.2968	1.3717					0.185	4.878	5.55107	5.55107	10.8108	0.1
		30.3855	1.7685					0.183	11.494	5.61028	5.61028	10.929	0.1
		30.4103	6.60489					0.181	11.628	5.6708	5.6708	11.0497	0.1
		30.5037	1.87914					0.177	10.101	5.79593	5.79593	11.2994	0.1
		30.9868	7.32516					0.173	12.048	5.92684	5.92684	11.5607	0.1
		31.1164	2.14371					0.17	8.264	6.02907	6.02907	11.7647	0.1
		31.2212	3.39277					0.168	8.696	6.09924	6.09924	11.9048	0.1
		31.5089	0.85496					0.158	8	6.47674	6.47674	12.6582	0.1
		31.5459	1.03601					0.157	9.009	6.51714	6.51714	12.7389	0.1
		31.645	2.78386					0.157	8	6.51714	6.51714	12.7389	0.1
		31.8593	0.643179					0.153	11.364	6.68398	6.68398	13.0719	0.1
		31.9241	1.23693					0.152	10.101	6.72706	6.72706	13.1579	0.1
		31.928	1.88476					0.15	7.692	6.81495	6.81495	13.3333	0.1
		31.9465	2.56903					0.114	17.544	8.92371	8.92371	17.5439	0.1
		32.0129	1.40995					0.112	14.706	9.08058	9.08058	17.8571	0.1
		32.0503	11.5657					0.093	20.408	10.9071	10.9071	21.5054	0.1
		32.1943	3.94156					0.062	24.39	16.2889	16.2889	32.2581	0.1
		32.3239	2.50598					0.06	37.037	16.827	16.827	33.3333	0.1
		32.3498	0.517548					0.05	32.258	20.1628	20.1628	40	0.1
		32.3518	3.35166
		32.6847	0.672018
		32.7345	1.07321
		32.8386	1.78686
		32.8884	5.84322
		32.9051	2.91219
		33.0282	1.06166
		33.0323	3.36672
		33.1101	5.56114
		33.1457	4.77853
		33.1855	2.4272
		33.3303	1.95884
		33.3527	0.7262
		33.62	1.24823
		33.7021	6.42793
		33.7858	3.98738
		33.8362	3.64344
		34.1863	6.79283
		34.2405	1.6412
		34.2994	5.24718
		34.3625	0.897763
		34.4897	5.24624
		34.7045	0.800077
		34.7139	2.08293
		34.7671	3.46566
		34.8046	2.7408
		35.0583	2.16373
		35.0894	1.6191
		35.128	1.55717
		35.1795	1.29047
		35.214	3.86721
		35.2575	1.66892
		35.3171	0.700262
		35.3441	2.79535
		35.5499	7.28468
		35.5887	1.77337
		35.6372	2.67305
		35.7687	5.92646
		35.8598	1.05398
		35.9917	3.06228
		36.4262	5.7931
		36.5192	1.6068
		36.8854	5.14496
		36.91	2.51457
		36.9936	2.02397
		37.1154	2.1026
		37.2324	1.50182
		37.2455	3.7642
		37.4645	4.02037
		37.6413	4.39484
		37.6703	1.89851
		37.7564	2.54842
		37.7584	1.07919
		37.812	1.02415
		38.0994	2.1042
		38.6206	5.3047
		38.678	5.61293
		38.7083	13.8871
		39.082	7.10683
		39.369	4.29144
		39.373	0.14382
		39.395	14.8207
		39.4962	7.68095
		39.5634	0.456828
		39.5841	2.27722
		39.5981	1.22227
		39.6395	3.21875
		39.6423	2.04223
		39.663	2.26698
		39.756	1.4522
		39.7828	1.96282
		39.8367	1.47238
		40.2512	4.04748
		40.2925	1.44202
		40.6008	1.53881
		40.8922	3.18913
		40.9029	2.78216
		41.0853	7.52804
		41.2137	6.02908
		41.2287	2.67148
		41.8072	3.13984
		42.0497	4.00735
		42.1458	3.76303
		42.1951	9.39315
		42.3519	4.1763
		42.3788	0.621334
		42.6043	2.07222
		42.6915	5.92883
		43.1643	3.02344
		43.2842	1.3907
		43.4011	4.00148
		43.4217	4.80852
		43.8585	3.25284
		44.1702	18.6501
		44.2637	6.49857
		44.4481	2.3745
		44.4978	1.15568
		45.008	2.99594
		45.057	2.4978
		45.1398	2.72812
		45.1796	3.0982
		45.4204	1.22416
		45.4299	1.29693
		45.8697	0.15617
		45.9503	2.46038
		45.9521	2.31504
		46.0782	1.73084
		46.0841	2.52232
		46.1154	4.19222
		46.3722	1.26917
		46.7266	5.27211
		47.0566	1.96233
		47.2235	2.47661
		47.3352	1.52953
		47.5841	2.99582
		47.795	7.64363
		47.9405	19.5552
		48.1395	12.7986
		48.2277	2.00063
		48.2751	0.502378
		48.3617	16.6833
		48.4526	1.62896
		49.4535	2.33431
		49.918	1.26524
		49.9805	2.73119
		50.008	3.58427
		50.2595	12.2135
		50.3851	2.83275
		50.4131	3.20184
		50.51	6.19007
		50.5606	0.368246
		50.8797	9.96335
		50.9569	2.75828
		51.0489	0.42363
		51.1922	3.00633
		51.2342	9.09799
		51.5076	1.26241
		51.7869	0.600887
		51.8723	4.08048
		52.2038	0.277977
		52.3378	3.42238
		52.6101	2.56623
		52.8457	7.62038
		53.01	1.10984
		53.1121	17.4383
		53.1539	0.599456
		53.2329	0.979335
		53.2721	3.1692
		53.4066	14.6357
		53.8522	2.59578
		54.0134	9.64981
		54.2584	5.575
		54.6172	5.7787
		55.0495	3.46724
		55.135	11.5131
		55.2143	2.67589
		55.3945	2.18995
		55.532	4.76546
		55.6319	9.36274
		55.648	5.38422
		55.7942	8.08956
		56.2452	2.6221
		56.6336	1.55789
		56.8115	3.89108
		56.9127	4.41673
		56.9766	10.7863
		57.0971	6.25056
		57.4346	3.32399
		57.5122	1.98204
		57.5347	17.5875
		57.6593	2.23556
		57.956	5.74203
		58.1793	5.19116
		58.3527	5.79673
		58.4916	2.53281
		58.5888	7.40558
		59.4175	1.94137
		59.5948	3.44519
		59.985	8.50488
		60.0146	0.37356
		60.0414	4.54065
		60.6974	8.37906
		60.7825	1.13516
		61.1145	2.70024
		62.2048	5.51051
		62.2139	2.93473
		62.3274	22.9978
		62.3459	2.52529
		62.6389	1.82367
		63.1112	1.50529
		63.248	7.19568
		63.3227	20.1246
		63.517	8.05511
		63.553	3.36334
		64.0665	1.49667
		64.18	2.11207
		64.2727	4.13153
		64.2947	14.7222
		64.3686	4.66787
		64.5194	15.398
		64.6844	1.54081
		64.8046	4.09215
		65.0216	3.71745
		65.4992	4.36175
		65.9414	4.73821
		66.1168	13.965
		66.3693	2.85201
		66.5411	2.31683
		66.9526	2.58811
		67.0546	3.30235
		67.1029	1.08869
		67.4098	10.5929
		67.4121	11.3415
		67.5413	7.23622
		68.1931	8.49306
		68.7378	8.55908
		68.9418	3.48219
		69.7798	13.98
		70.0187	20.1663
		70.0341	1.76795
		70.1841	10.5055
		70.2627	24.6377
		70.2649	1.99579
		70.5073	5.38184
		71.1598	3.01801
		71.221	2.97897
		71.35	9.94768
		71.5186	33.4898
		71.5636	2.60946
		71.7387	3.11706
		71.7462	11.482
		71.9856	0.317251
		72.0779	1.83361
		72.1628	17.2254
		72.2214	2.34571
		72.3702	1.24869
		72.5702	1.11584
		72.7437	14.3085
		72.9895	8.87123
		73.06	4.42059
		73.7184	2.13992
		73.743	4.85556
		74.0144	10.1664
		74.1329	35.0042
		74.8465	1.121
		74.9302	17.7269
		74.9908	7.25925
		75.2476	2.11859
		75.4499	0.861651
		75.6706	5.12269
		75.8269	2.8285
		76.0498	6.0182
		76.1607	1.884
		76.3909	0.913534
		76.7882	10.8103
		76.8464	3.85516
		76.9506	3.88244
		78.2903	13.5412
		78.3338	1.44023
		79.1455	6.31773
		79.2304	4.04534
		79.6421	10.6273
		79.8584	8.21706
		79.988	4.69767
		80.3507	17.0564
		80.5064	7.97257
		80.6575	16.4642
		81.0258	2.6504
		81.1602	4.46696
		81.8595	18.1179
		82.3665	1.93623
		82.8593	1.96619
		83.1768	9.188
		83.2266	2.43404
		83.3788	14.6168
		83.917	3.43727
		84.0251	6.94885
		84.2459	58.3799
		84.5776	4.05305
		84.7358	5.89056
		84.96	14.6926
		84.9926	29.3112
		85.2397	1.58593
		85.9805	2.82008
		86.6124	11.1016
		87.2754	0.894192
		87.468	6.17676
		87.4801	5.52018
		87.5156	5.38666
		88.6955	6.36555
		88.7501	13.032
		88.8562	1.61632
		89.025	2.25073
		89.2181	11.8128
		89.9861	12.1691
		91.56	4.2415
		91.7411	2.35729
		91.9942	10.4577
		92.1813	3.58073
		92.7822	7.15954
		93.3856	4.2692
		93.4576	2.78907
		93.7508	2.56127
		94.3128	3.49352
		94.3224	4.14152
		96.0709	14.153
		96.5288	2.73346
		96.6705	3.33639
		96.9849	5.32846
		97.2072	7.33855
		97.4357	4.31471
		97.582	5.69237
		97.6238	1.15929
		98.5128	7.72351
		98.6937	3.9904
		98.9388	3.38112
		99.3106	1.28901
		99.7247	4.29446
		99.7317	18.7651
		99.8562	6.51103
		99.9737	0.63777
		99.9922	1.45047
		100.2	14.7936
		100.691	2.14906
		100.803	5.76154
		100.83	1.89996
		100.899	11.3569
		101.693	3.95938
		102.092	1.42009
		102.117	1.93267
		102.816	15.0655
		103.706	1.45753
		103.737	3.94214
		104.015	7.68961
		104.362	11.4507
		105.014	10.9408
		105.336	9.46607
		105.558	3.87926
		105.666	20.6066
		105.887	3.66329
		105.96	17.0874
		106.665	30.9516
		106.813	13.3994
		108.455	1.71015
		108.471	3.07035
		108.631	13.4109
		108.635	13.374
		109.257	7.0025
		109.734	4.59063
		109.736	2.66855
		109.87	16.2966
		110.198	6.17888
		110.498	4.43498
		110.836	10.233
		110.851	4.51501
		111.929	0.649257
		112.489	1.1142
		112.745	2.58621
		113.123	4.95148
		113.241	7.27241
		113.453	14.39
		113.783	5.38194
		114.086	12.0856
		114.369	8.48932
		114.631	7.0913
		114.656	4.5103
		114.905	9.16478
		115.21	23.3214
		115.479	4.63545
		116.023	20.0359
		116.204	22.547
		117.795	8.51613
		118.003	9.42566
		118.264	16.2992
		118.492	7.16054
		121.141	9.80216
		121.174	0.724256
		121.344	10.622
		121.725	8.70162
		121.878	6.8171
		121.896	7.52953
		122.041	7.25866
		122.093	4.2291
		122.437	4.90058
		122.548	4.57335
		122.954	9.0201
		123.121	4.88716
		123.445	7.00503
		124.208	5.80224
		124.678	4.2938
		124.687	3.79049
		124.832	3.20439
		125.461	15.4372
		126.208	20.0251
		126.707	5.60702
		128.269	14.0479
		128.438	5.7677
		128.743	3.28997
		128.99	7.31455
		128.996	7.75828
		129.917	8.18503
		130.27	7.11869
		130.471	4.81838
		130.602	5.33067
		130.732	17.7168
		130.904	9.41263
		131.668	10.7837
		131.68	3.71899
		131.789	3.30646
		133.509	0.318453
		133.559	2.45926
		133.648	26.2572
		134.538	4.87907
		134.602	3.33453
		134.76	12.9347
		134.828	11.126
		134.84	4.14182
		134.847	16.9896
		134.98	0.244773
		135.04	33.8396
		135.405	36.2667
		135.465	9.54255
		136.742	0.808477
		137.731	6.16532
		138.388	0.455102
		138.388	12.4389
		139.836	14.2129
		140.339	5.0363
		140.358	11.3624
		140.958	3.64396
		141.126	13.3322
		141.323	6.97585
		141.744	11.077
		142.372	4.27957
		142.498	3.21959
		142.925	4.3707
		143.014	3.84388
		143.072	13.231
		145.076	18.981
		146.318	5.54757
		146.601	26.3404
		147.35	3.90237
		147.504	3.29083
		147.652	5.66013
		148.33	6.20178
		149.273	12.7594
		149.527	0.34639
		150.08	7.56197
		150.767	3.91718
		150.834	5.19406
		150.866	14.7147
		150.959	1.72749
		151.075	5.81641
		151.458	6.65857
		152.244	2.97004
		153.601	10.4124
		153.95	2.8414
		154.244	1.54145
		154.647	4.73167
		154.777	13.5204
		155.148	9.78558
		155.277	2.27958
		155.85	9.30721
		156.095	6.78088
		157.829	9.81798
		158.069	27.005
		158.208	8.53419
		158.385	78.6454
		158.62	11.1925
		159.521	9.92966
		159.775	16.1114
		161.055	4.56189
		162.167	12.6541
		163.467	13.7334
		163.512	12.3062
		163.735	4.87915
		163.937	11.0944
		164.577	4.34154
		164.616	13.4189
		165.507	10.0111
		165.583	2.73314
		165.988	4.48783
		166.889	25.2494
		167.023	6.42094
		168.438	4.04277
		169.71	65.819
		172.534	8.01266
		173.399	6.01655
		173.442	6.26866
		173.629	8.00764
		173.895	4.71125
		173.962	56.0952
		177.96	4.7901
		178.519	18.5476
		179.142	4.22447
		179.879	3.28641
		181.566	0.476799
		181.595	10.2863
		181.759	17.6175
		182.426	6.20257
		183.311	10.6791
		184.436	18.6641
		185.284	14.1706
		185.507	14.0238
		185.831	4.53689
		187.764	6.80683
		188.792	18.929
		189.898	19.2032
		190.486	12.0685
		191.514	11.9706
		192.285	11.167
		192.726	3.41436
		193.056	4.34719
		194.027	8.95273
		195.035	8.3619
		197.389	5.81142
		197.516	1.08882
		198.442	1.32404
		200.156	6.53339
		200.197	20.9278
		201.863	20.6887
		202.175	4.69282
		202.346	144.253
		202.416	11.3388
		202.435	43.2971
		202.724	17.8613
		205.15	7.4001
		206.234	14.3206
		206.368	10.2451
		206.514	1.70258
		207.136	1.49025
		207.545	28.6711
		209.655	4.51873
		210.253	10.5343
		210.882	22.8847
		211.072	23.7409
		211.921	14.0275
		212.556	16.568
		212.768	4.32978
		213.91	23.1369
		217.055	6.52338
		217.648	4.29303
		218.053	10.7273
		218.542	25.2634
		218.855	5.73672
		219.141	2.01578
		223.375	3.73076
		224.396	9.69991
		228.055	5.72002
		228.606	4.7191
		228.706	15.3007
		228.978	17.4481
		229.007	13.918
		229.931	4.27582
		230.718	12.212
		230.974	9.59189
		231.127	5.3396
		232.77	18.7624
		233.643	28.9872
		236.04	6.1262
		237.454	21.0105
		238.562	3.07851
		238.619	5.22553
		238.651	10.0381
		238.731	4.22994
		240.436	9.22131
		240.578	5.84866
		240.738	5.77327
		240.8	4.48031
		241.892	80.2407
		242.059	22.6265
		242.385	10.6274
		244.925	13.5461
		245.53	11.492
		245.705	8.09943
		246.804	6.20422
		247.15	24.0792
		247.388	9.04264
		249.993	8.54499
		251.465	15.85
		252.241	6.20886
		253.444	10.432
		254.056	27.0568
		254.643	12.9195
		258.202	15.536
		258.544	9.25325
		259.091	8.08642
		259.685	10.9495
		261.489	2.2396
		263.487	8.55793
		263.748	5.3484
		263.977	10.6106
		264.973	15.5922
		265.728	8.82625
		266.068	33.0181
		266.72	10.9887
		269.339	42.1853
		271.918	10.5198
		272.902	43.0357
		274.719	10.5916
		278.382	23.4568
		278.677	16.1916
		279.059	3.13577
		279.086	15.3519
		280.186	5.29704
		281.548	33.1963
		281.925	4.49455
		283.176	33.1252
		284.857	5.89764
		285.262	35.1052
		285.891	8.56596
		286.448	10.1916
		287.014	3.32866
		288.37	5.9041
		293.796	37.6043
		296.053	30.2482
		296.738	18.1947
		298.746	31.4935
		298.989	27.8578
		299.621	3.47889
		300.909	13.2069
		301.072	3.45263
		301.979	4.59138
		304.55	24.3824
		306.298	6.42475
		306.59	7.85047
		306.785	38.5182
		306.893	36.4401
		309.404	7.15985
		310.202	9.53428
		310.703	64.14
		311.276	18.1576
		311.937	9.43002
		315.053	11.516
		316.397	9.87498
		317.868	11.4127
		319.281	2.86986
		323.79	45.8939
		327.027	13.0269
		327.303	5.81007
		328.129	68.4824
		330.962	7.41055
		331.009	26.6138
		333.098	15.0105
		334.299	32.9592
		340.304	0.27874
		340.63	13.98
		340.679	55.6423
		342.478	10.2969
		342.88	14.9154
		344.094	11.5565
		346.847	8.42209
		349.561	8.9793
		349.642	3.41716
		351.242	49.5349
		355.415	1.13911
		355.9	69.3848
		356.184	18.0296
		356.96	15.7114
		357.481	47.7799
		360.168	7.97665
		360.427	4.17839
		360.823	6.47549
		361.585	11.957
		362.06	8.30369
		362.998	15.578
		364.266	6.50655
		364.732	75.625
		365.41	3.84971
		366.111	12.4157
		367.747	42.4178
		368.605	2.82448
		370.188	5.00285
		372.549	9.19148
		373.379	7.02517
		375.931	14.3224
		376.427	8.64754
		377.479	44.2773
		380.949	9.99088
		382.305	71.5114
		384.363	7.22784
		385.137	45.999
		386.025	19.2481
		388.231	13.4353
		389.095	34.0733
		391.215	11.1237
		391.496	26.6173
		393.284	11.072
		395.855	35.2358
		396.654	18.6014
		397.754	17.4196
		397.924	6.47193
		402.716	145.131
		404.053	15.3961
		404.399	8.17737
		405.858	24.9038
		407.471	12.9297
		407.659	8.96868
		407.718	18.2056
		409.591	19.9056
		411.332	28.948
		412.659	13.6587
		417.553	5.52629
		428.538	62.2207
		430.993	23.0576
		431.291	68.6533
		432.286	12.3597
		432.677	5.76426
		434.39	96.4197
		435.707	76.0265
		436.571	58.9938
		437.474	31.7661
		437.579	18.2351
		440.25	10.2424
		444.578	6.93071
		446.094	47.191
		447.176	23.2211
		448.595	11.7394
		448.903	13.5471
		449.142	6.12564
		450.184	26.5788
		455.249	11.9807
		455.626	10.3952
		462.385	8.70172
		469.685	61.1469
		479.45	34.5213
		483.045	22.4267
		486.117	6.26444
		486.381	28.0059
		486.466	23.484
		487.179	2.97045
		490.282	15.355
		490.307	40.5102
		491.722	13.5643
		493.781	70.3269
		494.005	33.6114
		494.817	13.4437
		496.023	55.1877
		497.781	21.6689
		499.491	2.09448
		503.468	30.9742
		504.066	22.1574
		510.789	6.05433
		511.157	7.80661
		514.758	10.7253
		515.151	15.4787
		520.142	7.86421
		521.463	16.2157
		522.967	5.1309
		523.182	36.1619
		526.086	84.657
		528.916	36.5892
		529.91	34.5931
		532.258	18.1787
		532.381	19.6837
		534.711	9.55272
		534.845	44.9669
		535.292	11.3497
		537.407	33.9816
		538.487	32.4322
		539.515	12.2385
		539.735	18.3712
		540.988	18.2325
		541.542	5.05562
		545.119	15.0079
		553.009	3.7457
		564.145	38.3725
		566.256	42.9324
		567.919	41.0175
		568.736	18.6903
		570.497	10.711
		570.739	21.2232
		570.864	25.4887
		572.185	58.3756
		575.381	4.1251
		580.079	162.302
		581.024	8.8277
		581.301	20.3471
		583.031	31.3461
		585.331	23.5772
		589.318	18.2966
		591.256	45.1502
		591.639	16.9207
		593.657	8.80696
		595.114	23.6036
		595.873	76.0773
		606.825	74.687
		619.92	38.3769
		621.285	68.0084
		622.325	2.79472
		626.077	11.7736
		628.28	82.5587
		633.557	15.6426
		635.628	5.45506
		638.611	18.1459
		648.882	21.376
		657.147	15.2096
		658.75	43.9185
		667.428	14.6334
		677.206	4.33578
		682.053	22.6519
		683.884	56.4567
		685.681	30.1571
		691.053	4.67303
		694.576	10.6783
		696.909	11.4508
		701.251	32.0514
		701.494	5.24235
		702.661	35.6402
		702.889	16.8935
		704.421	31.1086
		707.149	4.43466
		707.765	27.7098
		717.536	122.105
		720.197	10.6909
		721.945	88.8014
		726.898	30.5074
		728.691	15.5701
		731.05	5.63412
		734.317	11.4203
		735.089	87.9892
		735.404	21.107
		737.244	19.9487
		738.732	33.2614
		741.209	13.8057
		742.78	3.66233
		746.362	32.436
		762.651	101.216
		765.3	12.0675
		766.307	29.2691
		773.158	15.5341
		774.198	9.71201
		778.675	19.3241
		789.42	24.6815
		794.895	38.1792
		795.891	59.1224
		799.583	77.799
		799.916	25.9723
		802.798	42.4107
		804.77	86.1979
		811.426	5.67447
		814.922	94.0094
		816.419	41.2461
		821.25	14.2685
		828.349	11.3951
		833.524	44.9499
		835.023	206.895
		836.326	27.0947
		837.89	16.5325
		840.612	22.0079
		847.518	196.463
		848.2	12.3796
		857.458	2.60088
		861.417	20.7222
		863.258	23.9407
		863.268	13.5534
		863.861	26.4449
		872.261	155.377
		881.121	13.4373
		903.722	21.7349
		912.706	228.053
		915.588	17.7917
		918.266	32.0428
		922.451	68.6582
		937.471	69.7441
		943.955	55.1122
		948.078	52.0813
		959.809	8.49457
		960.428	200.025
		999.878	31.6654
		1009.81	37.5971
		1010.56	17.456
		1015.79	15.8831
		1017.26	7.88658
		1032.22	7.35946
		1040.36	33.6493
		1048.75	18.8711
		1060.94	50.9852
		1082.28	12.8759
		1086.19	159.869
		1087.98	12.7996
		1113.07	23.3198
		1125.11	68.0469
		1137.41	2.79838
		1151.35	31.0444
		1157.07	14.9992
		1160.32	36.9621
		1177.09	33.4322
		1177.8	15.357
		1195.58	21.4308
		1204.25	222.187
		1205.34	202.407
		1206.75	76.3265
		1224.29	25.5753
		1228.04	8.60077
		1232.26	5.27464
		1232.7	7.38936
		1235.15	11.678
		1242.57	76.3624
		1251.93	22.8215
		1261.19	26.6708
		1262.14	37.2565
		1279.54	17.7223
		1287.13	38.3305
		1300.15	25.7298
		1300.9	10.3526
		1301.26	1.70932
		1315.1	97.0717
		1321.19	7.35735
		1337.66	364.092
		1346.62	70.0423
		1347.07	11.9079
		1375.06	38.1961
		1375.88	87.5821
		1401.05	37.0013
		1418.91	693.908
		1431.48	44.791
		1470.13	12.0062
		1472.64	18.7602
		1481.07	45.1571
		1482.26	18.4512
		1494.64	5.80506
		1511.13	6.95143
		1512.27	297.209
		1554.23	4.08465
		1570.08	33.1156
		1593.93	105.993
		1593.96	20.7456
		1611.07	74.0474
		1611.65	44.5533
		1624.84	72.7729
		1643.42	26.0926
		1653.45	31.2614
		1659.72	5.75092
		1679.76	45.5502
		1681.22	33.1378
		1685.33	27.9198
		1706.92	19.0248
		1711.23	14.0551
		1714.62	81.9861
		1716.23	7.27188
		1737.99	22.2517
		1747.92	89.4241
		1764.72	27.1579
		1776.8	13.7362
		1791.96	26.1934
		1810.04	19.4942
		1814.45	55.4659
		1848.15	80.0921
		1856.07	14.6519
		1912.17	174.571
		1928.3	22.9376
		1930.08	47.5926
		1950.06	161.279
		1955.3	85.5275
		1979.78	63.732
		2026.53	227.94
		2038.84	12.8664
		2048.11	36.1807
		2084.7	71.0939
		2091.66	17.9253
		2120.58	11.8181
		2131.81	103.54
		2135.38	225.148
		2148.41	47.0745
		2190.98	31.9682
		2211.55	70.8614
		2222.49	12.7953
		2239.93	17.6951
		2273.57	22.2223
		2274.98	81.2429
		2298.75	188.774
		2324.21	50.3549
		2334.88	32.0477
		2457.39	27.984
		2503.45	42.6705
		2529.65	276.321
		2578.91	348.798
		2582.1	27.4471
		2584.3	6.75213
		2600.77	63.065
		2620.05	8.85947
[truncated: 78 more rows]

## Sheet: Figure 4
Figure 4A	<P>	Measured CV2	<P>		Noise Floor			Figure 4B	Noise Floor	Relative Likelihood			Figure 4C	<P>	So 2011	Floor=0	Floor=0.05	Floor=0.07	Floor=0.1
	7890.54	0.192		0.05	0.07	0.1			0	1				0.15	2.4671	1	1	1	1
	3350.19	0.147	0.05	0.05	0.07	0.1			0.05	0.303643				0.153	2.28542	1	1	1	1
	3123.62	0.118	7890	0.05	0.07	0.1			0.07	6.61543e-07				0.157	2.66182	1	1	1	1
	3057.05	0.173							0.1	1.56097e-26				0.158	2.30149	1	1	1	1
	2435.91	0.131												0.181	2.44385	1	1	1	1
	2380.38	0.15												0.202	2.63405	1	1	1	1
	2202.79	0.176												0.209	2.08601	1	1	1	1
	2165.11	0.114												0.218	2.20108	1	1	1	1
	2150.18	0.132												0.22	2.38059	1	1	1	1
	1640.45	0.105												0.223	1.72853	1	1	1	1
	1538.26	0.147												0.233	1.99867	1	1	1	1
	1513.05	0.15												0.244	3.7253	1	1	1	1
	1164.63	0.472												0.251	2.10988	1	1	1	1
	1146.63	0.197												0.253	4.06252	1	1	1	1
	1047.08	0.188												0.273	4.38851	1	1	1	1
	940.878	0.104												0.281	3.03087	1	1	1	1
	938.13	0.162												0.286	2.49402	1	1	1	1
	850.657	0.104												0.294	3.94528	1	1	1	1
	843.19	1.117												0.297	1.86727	1	1	1	1
	826.119	0.145												0.307	2.18519	1	1	1	1
	783.577	0.169												0.322	1.97373	1	1	1	1
	767.928	0.128												0.325	2.58831	1	1	1	1
	760.082	0.192												0.335	2.3096	1	1	1	1
	729.704	0.122												0.356	2.93753	1	1	1	1
	726.726	0.143												0.371	2.06503	1	1	1	1
	714.6	0.243												0.378	3.80749	1	1	1	1
	687.39	0.125												0.383	2.47035	1	1	1	1
	685.856	0.117												0.403	2.49071	1	1	1	1
	676.369	0.125												0.414	2.38059	1	1	1	1
	674.735	0.362												0.418	2.21825	1	1	1	1
	672.937	0.159												0.433	3.16864	1	1	1	1
	658.288	0.121												0.486	1.70281	1	1	1	1
	637.755	0.098												0.502	2.47624	1	1	1	1
	610.512	0.137												0.504	4.43543	1	1	1	1
	567.312	0.109												0.526	2.62975	1	1	1	1
	564.396	0.151												0.564	2.93669	1	1	1	1
	555.169	0.151												0.607	1.77451	1	1	1	1
	545.308	1.081												0.612	2.23401	1	1	1	1
	516.058	0.166												0.613	1.74519	1	1	1	1
	485.277	0.224												0.617	1.85581	1	1	1	1
	485.087	0.533												0.621	3.1581	1	1	1	1
	482.605	0.167												0.642	2.52208	1	1	1	1
	477.221	0.227												0.661	2.19205	1	1	1	1
	473.979	0.162												0.69	2.17734	1	1	1	1
	463.217	0.102												0.714	3.46859	1	1	1	1
	462.18	0.188												0.716	2.19099	1	1	1	1
	448.401	0.153												0.741	1.95491	1	1	1	1
	434.101	0.124												0.756	2.21447	1	1	1	1
	424.162	0.473												0.772	3.32506	1	1	1	1
	397.635	0.128												0.774	2.10057	1	1	1	1
	390.765	0.647												0.779	2.45091	1	1	1	1
	387.707	0.167												0.806	2.75199	1	1	1	1
	384.865	0.116												0.82	2.80883	1	1	1	1
	375.299	0.155												0.824	13.1849	1	1	1	1
	375.177	0.106												0.844	1.96087	1	1	1	1
	369.139	0.145												0.852	2.78411	1	1	1	1
	368.665	0.111												0.875	3.0174	1	1	1	1
	355.062	0.139												0.882	2.00489	1	1	1	1
	351.358	0.155												0.885	2.04073	1	1	1	1
	347.042	0.127												0.921	2.72726	1	1	1	1
	342.234	0.116												0.922	3.72043	1	1	1	1
	335.577	6.452												0.948	2.07451	1	1	1	1
	316.368	0.144												0.961	3.16287	1	1	1	1
	311.312	0.097												0.964	2.19363	1	1	1	1
	309.901	0.135												0.981	2.71811	1	1	1	1
	297.63	0.179												1.016	3.06535	1	1	1	1
	290.091	0.195												1.03	1.71412	1	1	1	1
	289.881	0.313												1.041	2.82572	1	1	1	1
	283.238	0.319												1.045	1.98372	1	1	1	1
	277.748	0.24												1.058	2.93245	1	1	1	1
	273.582	0.14												1.067	2.6399	1	1	1	1
	269.523	0.323												1.106	3.65013	1	1	1	1
	253.529	0.175												1.131	2.11235	1	1	1	1
	251.1	0.265												1.134	2.18257	1	1	1	1
	248.055	0.13												1.135	2.32773	1	1	1	1
	240.998	0.138												1.205	11.8289	1	1	1	1
	238.944	0.24												1.263	2.92553	1	1	1	1
	231.593	0.183												1.314	2.05514	1	1	1	1
	231.012	0.289												1.357	1.58179	1	1	1	1
	219.007	0.225												1.387	2.94873	1	1	1	1
	217.956	0.436												1.429	1.83778	1	1	1	1
	214.905	0.147												1.454	2.45737	1	1	1	1
	213.204	0.237												1.456	2.87418	1	1	1	1
	210.659	0.184												1.458	3.39949	1	1	1	1
	201.673	0.109												1.475	3.0764	1	1	1	1
	199.339	0.113												1.478	2.0247	1	1	1	1
	197.673	0.131												1.503	1.80714	1	1	1	1
	197.264	0.113												1.557	2.369	1	1	1	1
	193.209	0.095												1.571	3.55209	1	1	1	1
	192.91	0.132												1.594	1.79293	1	1	1	1
	187.766	0.155												1.628	1.97373	1	1	1	1
	187.667	0.1												1.631	2.99073	1	1	1	1
	186.799	0.129												1.673	1.97719	1	1	1	1
	183.053	0.148												1.701	1.76157	1	1	1	1
	182.294	0.102												1.707	2.25611	1	1	1	1
	178.463	0.124												1.732	1.88909	1	1	1	1
	178.237	0.137												1.753	1.85051	1	1	1	1
	175.447	0.125												1.758	1.93562	1	1	1	1
	174.805	0.108												1.77	1.96428	1	1	1	1
	169.29	0.154												1.772	3.29025	1	1	1	1
	168.502	0.138												1.805	1.96642	1	1	1	1
	168.148	0.152												1.829	1.94439	1	1	1	1
	166.482	0.089												1.869	1.97288	1	1	1	1
	165.478	0.091												1.887	1.87617	1	1	1	1
	162.983	0.158												1.937	1.94858	1	1	1	1
	162.088	0.121												1.943	2.47361	1	1	1	1
	159.266	6.623												2.002	2.12226	1	1	1	1
	158.851	0.126												2.07	2.57218	1	1	1	1
	158.495	0.149												2.077	2.032	1	1	1	1
	150.981	0.12												2.078	1.80357	1	1	1	1
	150.698	0.167												2.133	2.60675	1	1	1	1
	150.506	0.177												2.136	2.09861	1	1	1	1
	150.126	0.132												2.167	3.04533	1	1	1	1
	149.12	0.138												2.175	2.85268	1	1	1	1
	147.49	0.171												2.178	1.84788	1	1	1	1
	147.463	0.129												2.179	2.02017	1	1	1	1
	146.558	0.645												2.243	3.22619	1	1	1	1
	136.925	0.227												2.26	2.1628	1	1	1	1
	136.661	0.146												2.273	1.85657	1	1	1	1
	134.859	0.378												2.428	2.81124	1	1	1	1
	133.679	0.113												2.432	2.21555	1	1	1	1
	133.248	0.238												2.461	1.81795	1	1	1	1
	128.245	0.134												2.462	1.73959	1	1	1	1
	127.561	0.152												2.612	1.69352	1	1	1	1
	126.723	0.14												2.615	1.98329	1	1	1	1
	125.932	0.171												2.697	3.16966	1	1	1	1
	125.83	0.183												2.764	1.95873	1	1	1	1
	125.146	0.097												2.78	3.39839	1	1	1	1
	125.054	0.195												2.786	1.80214	1	1	1	1
	124.971	0.097												2.796	2.12326	1	1	1	1
	121.387	0.145												2.805	5.67189	1	1	1	1
	119.921	0.119												2.825	2.00311	1	1	1	1
	119.553	0.322												2.845	2.54663	1	1	1	1
	118.856	0.096												2.87	3.26901	1	1	1	1
	118.608	0.162												2.875	2.54663	1	1	1	1
	115.188	0.145												2.905	2.33126	1	1	1	1
	115.102	0.172												2.968	3.29433	1	1	1	1
	114.088	0.119												2.989	2.79922	1	1	1	1
	113.635	0.159												2.996	2.81366	1	1	1	1
	113.158	0.195												3.02	1.95873	1	1	1	1
	109.877	0.08												3.027	2.53974	1	1	1	1
	108.101	0.173												3.062	2.13025	1	1	1	1
	106.978	0.165												3.091	2.45156	1	1	1	1
	103.99	0.211												3.143	2.56947	1	1	1	1
	103.936	0.084												3.146	2.48411	1	1	1	1
	102.751	0.218												3.147	2.54182	1	1	1	1
	102.55	0.104												3.156	1.87539	1	1	1	1
	102.283	0.101												3.274	1.95491	1	1	1	1
	100.924	0.144												3.292	1.92407	1	1	1	1
	99.536	0.135												3.347	1.69567	1	1	1	1
	98.724	0.108												3.352	1.97503	1	1	1	1
	98.71	0.091												3.359	3.94659	1	1	1	1
	98.608	0.09												3.461	2.2752	1	1	1	1
	96.891	0.157												3.476	2.21825	1	1	1	1
	96.516	0.111												3.5	2.35992	1	1	1	1
	96.378	0.422												3.516	1.67201	1	1	1	1
	96.296	0.103												3.547	2.55624	1	1	1	1
	95.463	0.097												3.562	1.69753	1	1	1	1
	94.955	0.138												3.57	2.24336	1	1	1	1
	94.827	0.194												3.601	2.19311	1	1	1	1
	94.049	0.146												3.653	4.19295	1	1	1	1
	93.78	0.116												3.867	3.10516	1	1	1	1
	91.551	0.181												3.868	2.27916	1	1	1	1
	91.026	0.111												3.897	2.83627	1	1	1	1
	90.493	0.182												3.905	3.94265	1	1	1	1
	90.108	1.053												3.937	2.91961	1	1	1	1
	89.684	0.07												3.981	2.07404	1	1	1	1
	89.635	0.096												4.093	2.68043	1	1	1	1
	89.275	0.201												4.108	2.47427	1	1	1	1
	89.104	0.195												4.156	1.91876	1	1	1	1
	88.981	0.132												4.216	2.1084	1	1	1	1
	88.954	0.16												4.264	1.85696	1	1	1	1
	87.363	0.101												4.354	1.81903	1	1	1	1
	86.147	0.127												4.373	2.62901	1	1	1	1
	84.754	0.108												4.406	4.47835	1	1	1	1
	83.677	0.131												4.435	2.24999	1	1	1	1
	83.224	0.11												4.585	2.93586	1	1	1	1
	83.183	0.085												4.596	5.84927	1	1	1	1
	82.072	0.171												4.674	2.885	1	1	1	1
	81.892	0.116												4.761	1.70344	1	1	1	1
	80.769	0.137												4.785	2.14641	1	1	1	1
	80.329	0.209												4.901	4.71768	1	1	1	1
	80	0.14												4.904	2.39599	1	1	1	1
	79.581	0.139												4.914	2.3096	1	1	1	1
	79.14	0.116												4.998	2.00533	1	1	1	1
	79.076	0.131												5.008	1.96471	1	1	1	1
	78.409	0.093												5.115	2.59333	1	1	1	1
	77.963	0.478												5.122	2.77067	1	1	1	1
	77.395	0.213												5.143	2.33068	1	1	1	1
	76.627	0.133												5.183	2.00847	1	1	1	1
	75.695	0.1												5.274	2.70518	1	1	1	1
	75.599	1.242												5.316	4.82133	1	1	1	1
	73.676	0.162												5.416	2.76603	1	1	1	1
	73.177	0.13												5.421	2.18888	1	1	1	1
	72.605	0.147												5.423	1.97503	1	1	1	1
	72.6	0.524												5.437	1.97503	1	1	1	1
	71.319	0.111												5.44	1.80072	1	1	1	1
	70.832	0.276												5.519	1.91958	1	1	1	1
	70.686	0.154												5.521	1.76462	1	1	1	1
	70.378	0.087												5.586	2.10889	1	1	1	1
	69.417	0.186												5.622	2.12326	1	1	1	1
	68.948	0.141												5.735	2.32303	1	1	1	1
	68.835	0.203												5.759	2.08746	1	1	1	1
	68.529	0.108												5.859	3.37725	1	1	1	1
	67.602	0.138												5.872	2.6678	1	1	1	1
	67.478	0.14												5.899	2.53709	1	1	1	1
	67.294	0.1												5.986	2.57153	1	1	1	1
	66.565	0.107												5.995	2.286	1	1	1	1
	65.397	0.106												6.114	2.48609	1	1	1	1
	64.567	0.137												6.254	1.89146	1	1	1	1
	64.301	0.14												6.341	2.20321	1	1	1	1
	64.087	0.109												6.357	2.282	1	1	1	1
	64.061	0.123												6.447	3.35101	1	1	1	1
	62.672	0.323												6.558	3.15238	1	1	1	1
	62.472	0.127												6.625	2.19417	1	1	1	1
	61.01	0.244												6.66	2.00936	1	1	1	1
	60.858	0.179												6.681	2.40406	1	1	1	1
	60.165	0.093												6.713	2.39537	1	1	1	1
	60.094	0.114												6.786	3.13621	1	1	1	1
	59.694	0.105												6.869	3.09769	1	1	1	1
	58.922	0.105												6.894	1.98111	1	1	1	1
	58.781	0.196												7.027	2.14743	1	1	1	1
	58.535	0.242												7.058	2.40655	1	1	1	1
	57.951	0.186												7.13	1.91227	1	1	1	1
	57.187	0.102												7.146	3.22519	1	1	1	1
	56.729	0.289												7.29	2.70822	1	1	1	1
	56.629	0.194												7.619	2.40968	1	1	1	1
	56.032	0.14												7.66	1.83852	1	1	1	1
	55.757	0.093												7.718	2.11382	1	1	1	1
	55.45	0.184												7.744	2.04814	1	1	1	1
	55.045	0.18												7.761	15.0498	1	1	1	1
	54.184	0.355												7.764	3.00397	1	1	1	1
	53.84	0.129												7.844	3.18119	1	1	1	1
	53.579	0.19												7.967	3.48509	1	1	1	1
	53.435	0.15												7.973	2.6931	1	1	1	1
	53.307	0.117												8.011	2.3038	1	1	1	1
	52.659	0.124												8.029	3.88576	1	1	1	1
	52.44	0.167												8.034	7.05345	1	1	1	1
	52.261	0.123												8.059	2.51073	1	1	1	1
	52.034	0.137												8.065	2.24501	1	1	1	1
	51.812	0.162												8.149	2.39104	1	1	1	1
	51.674	0.138												8.168	1.94564	1	1	1	1
	51.647	0.155												8.178	2.06077	1	1	1	1
	50.991	0.143												8.2	2.49071	1	1	1	1
	50.691	0.168												8.241	2.58626	1	1	1	1
	50.366	0.116												8.255	2.004	1	1	1	1
	50.046	0.12												8.308	2.81849	1	1	1	1
	49.983	0.113												8.456	3.29229	1	1	1	1
	49.951	0.127												8.473	2.19628	1	1	1	1
	49.867	0.105												8.534	2.29057	1	1	1	1
	48.701	0.226												8.557	1.95111	1	1	1	1
	48.021	0.174												8.578	2.05514	1	1	1	1
	47.252	0.23												8.579	3.00577	1	1	1	1
	46.834	0.181												8.654	2.73107	1	1	1	1
	46.786	0.161												8.66	2.80243	1	1	1	1
	46.768	0.131												8.687	30.4849	1	1	1	1
	46.601	0.194												8.781	3.13998	1	1	1	1
	46.069	0.114												8.838	1.97763	1	1	1	1
	45.473	0.111												8.874	2.01972	1	1	1	1
	45.356	0.128												8.881	2.49269	1	1	1	1
	44.951	0.113												8.907	2.27916	1	1	1	1
	44.788	0.177												8.957	4.08023	1	1	1	1
	43.825	0.192												8.972	3.08471	1	1	1	1
	43.68	0.129												8.997	2.55003	1.00108	1	1	1
	42.904	0.104												9.01	3.05893	1.00165	1	1	1
	42.661	0.139												9.1	1.92859	1.00553	1	1	1
	42.617	0.181												9.227	2.05048	1.01097	1	1	1
	42.382	0.154												9.267	2.72113	1.01267	1	1	1
	42.35	0.128												9.297	2.07309	1.01395	1	1	1
	42.293	0.155												9.311	3.27813	1.01454	1	1	1
	42.07	0.246												9.329	3.30151	1.01531	1	1	1
	41.471	0.157												9.335	2.1168	1.01556	1	1	1
	41.427	0.198												9.515	2.86417	1.02314	1	1	1
	41.285	0.196												9.522	2.08553	1.02343	1	1	1
	41.199	0.159												9.556	3.41766	1.02485	1	1	1
	41.154	0.151												9.764	2.9247	1.03348	1	1	1
	40.98	0.166												9.851	2.39785	1.03706	1	1	1
	40.817	0.157												9.883	2.52351	1.03837	1	1	1
	40.704	0.123												9.911	1.5862	1.03951	1	1	1
	40.279	0.128												9.982	2.1459	1.04241	1	1	1
	40.084	0.211												10.046	2.14438	1.045	1	1	1
	39.583	0.088												10.097	2.37265	1.04706	1	1	1
	39.459	0.15												10.191	2.80563	1.05085	1	1	1
	39.44	0.149												10.341	2.91451	1.05684	1	1	1
	39.344	0.117												10.37	2.75814	1.058	1	1	1
	39.293	0.182												10.389	4.52026	1.05875	1	1	1
	39.269	0.105												10.504	1.98285	1.0633	1	1	1
	39.178	0.12												10.524	2.74344	1.06409	1	1	1
	39.117	0.105												10.62	2.32596	1.06785	1	1	1
	38.871	0.1												10.744	2.37325	1.07269	1	1	1
	38.652	0.187												10.768	1.75517	1.07362	1	1	1
	38.587	0.113												10.817	2.20267	1.07552	1	1	1
	38.544	0.131												10.883	2.56732	1.07807	1	1	1
	38.285	0.117												10.901	1.87617	1.07877	1	1	1
	38.07	0.177												11	2.33068	1.08257	1	1	1
	37.932	0.138												11	1.90742	1.08257	1	1	1
	37.896	0.145												11.085	2.20214	1.08582	1	1	1
	37.702	0.123												11.173	1.86574	1.08917	1	1	1
	37.026	0.17												11.292	2.12127	1.09367	1	1	1
	37.007	0.134												11.303	2.98983	1.09408	1	1	1
	36.831	0.309												11.33	2.3539	1.0951	1	1	1
	36.765	0.253												11.335	4.14796	1.09529	1	1	1
	36.76	0.195												11.377	2.12027	1.09687	1	1	1
	36.695	0.188												11.378	1.8998	1.09691	1	1	1
	36.614	0.134												11.416	2.4078	1.09833	1	1	1
	36.02	0.2												11.53	2.48807	1.10259	1	1	1
	35.914	0.092												11.537	2.72415	1.10285	1	1	1
	35.802	0.182												11.615	2.56666	1.10574	1	1	1
	35.789	0.164												11.684	3.52058	1.1083	1	1	1
	35.302	0.193												11.685	2.30091	1.10833	1	1	1
	34.124	0.217												11.823	1.99955	1.11341	1	1	1
	34.033	0.159												11.842	1.94858	1.11411	1	1	1
	33.96	0.116												11.944	1.91754	1.11783	1	1	1
	33.857	0.186												12.163	3.69405	1.12577	1	1	1
	33.8	0.148												12.201	2.29573	1.12714	1	1	1
	33.368	0.25												12.299	2.79046	1.13065	1	1	1
	33.164	0.204												12.309	2.18467	1.13101	1	1	1
	33.049	0.181												12.358	2.07737	1.13276	1	1	1
	32.895	0.578												12.39	2.64501	1.1339	1	1	1
	32.605	0.139												12.601	2.05374	1.14138	1	1	1
	32.459	0.221												12.71	2.3096	1.14522	1	1	1
	32.453	0.112												12.742	2.91793	1.14634	1	1	1
	32.437	0.126												12.758	2.31367	1.1469	1	1	1
	32.275	0.12												12.797	3.58168	1.14826	1	1	1
	31.944	0.158												12.826	9.41327	1.14927	1	1	1
	31.722	0.101												12.881	6.3654	1.15119	1	1	1
	31.382	0.139												12.9	3.00666	1.15185	1	1	1
	31.362	0.294												12.918	2.33364	1.15248	1	1	1
	31.3	0.129												12.929	2.95833	1.15286	1	1	1
	31.075	0.124												12.96	2.05796	1.15393	1	1	1
	30.977	0.104												13.028	2.39723	1.15629	1	1	1
	30.911	0.131												13.06	2.74115	1.15739	1	1	1
	30.843	0.163												13.165	1.99734	1.16101	1	1	1
	30.797	0.22												13.199	2.01026	1.16217	1	1	1
	30.78	0.089												13.22	3.87685	1.16289	1	1	1
	30.764	0.144												13.232	2.00311	1.1633	1	1	1
	30.665	0.141												13.345	2.91701	1.16716	1	1	1
	30.192	0.176												13.395	4.86053	1.16886	1	1	1
	30.117	0.144												13.396	2.68484	1.1689	1	1	1
	29.931	0.127												13.419	2.98451	1.16968	1	1	1
	29.924	0.152												13.503	2.4172	1.17252	1	1	1
	29.847	0.216												13.506	2.67222	1.17262	1	1	1
	29.45	0.105												13.589	2.72193	1.17542	1	1	1
	29.372	0.173												13.597	2.24281	1.17569	1	1	1
	29.269	0.155												13.721	3.09029	1.17986	1	1	1
	29.111	0.193												14.02	2.33779	1.1898	1	1	1
	29.004	0.108												14.264	2.45285	1.19782	1	1	1
	28.971	0.152												14.346	2.83464	1.20049	1	1	1
	28.837	0.094												14.4	2.43555	1.20225	1	1	1
	28.758	0.122												14.447	4.07754	1.20378	1	1	1
	28.733	0.117												14.486	1.89781	1.20504	1	1	1
	28.718	0.178												14.487	2.29918	1.20507	1	1	1
	28.655	0.182												14.499	2.61753	1.20546	1	1	1
	28.608	0.127												14.585	3.66669	1.20824	1	1	1
	28.569	0.228												14.608	3.43056	1.20898	1	1	1
	28.014	0.134												14.628	2.41594	1.20963	1	1	1
	27.88	0.177												14.723	2.37569	1.21268	1	1	1
	27.721	0.207												14.738	2.29228	1.21316	1	1	1
	27.658	0.17												14.755	3.17831	1.21371	1	1	1
	27.614	0.182												14.881	2.22965	1.21773	1	1	1
	27.612	0.183												14.968	2.89167	1.2205	1	1	1
	27.489	0.227												15.213	2.16023	1.22824	1	1	1
	27.157	0.199												15.416	2.26618	1.23459	1	1	1
	26.853	1.399												15.511	2.58831	1.23755	1	1	1
	26.676	0.209												15.557	5.70936	1.23897	1	1	1
	26.326	0.173												15.691	3.31379	1.24312	1	1	1
	26.233	0.175												15.707	4.80782	1.24361	1	1	1
	26.227	0.228												15.779	2.12824	1.24583	1	1	1
	26.165	0.194												15.784	2.91107	1.24598	1	1	1
	26.034	0.134												15.864	2.04443	1.24844	1	1	1
	25.95	0.129												15.983	1.94815	1.25207	1	1	1
	25.687	0.115												16.194	2.2048	1.25848	1	1	1
	25.663	0.166												16.216	2.02108	1.25915	1	1	1
	25.585	0.156												16.233	2.00579	1.25966	1	1	1
	25.582	0.143												16.468	2.26169	1.26673	1	1	1
	25.551	0.125												16.648	1.81505	1.2721	1	1	1
	25.51	0.213												16.686	3.21633	1.27323	1	1	1
	25.486	0.168												16.726	2.77696	1.27442	1	1	1
	25.141	0.212												16.906	1.98985	1.27974	1	1	1
	25.135	0.177												17.072	2.39909	1.28462	1	1	1
	25.114	0.186												17.477	3.20746	1.2964	1	1	1
	24.963	0.088												17.56	1.75753	1.29879	1	1	1
	24.934	0.125												17.7	2.70367	1.30282	1	1	1
	24.635	0.186												17.82	2.22041	1.30625	1	1	1
	24.296	0.093												18.166	4.19577	1.31606	1	1	1
	23.971	0.161												18.178	2.67592	1.3164	1	1	1
	23.886	0.17												18.22	3.52617	1.31759	1	1	1
	23.693	0.194												18.245	2.48411	1.31829	1	1	1
	23.538	0.239												18.364	2.79757	1.32163	1	1	1
	23.48	0.155												18.473	2.76288	1.32468	1	1	1
	23.435	0.117												18.493	2.57433	1.32524	1	1	1
	23.345	0.141												18.514	2.16332	1.32582	1	1	1
	23.322	0.252												18.52	2.25333	1.32599	1	1	1
	23.183	0.227												18.608	3.53632	1.32844	1	1	1
	23.166	0.157												18.658	1.97981	1.32983	1	1	1
	22.93	0.197												18.786	2.53093	1.33337	1	1	1
	22.914	0.163												19.117	2.56038	1.34247	1	1	1
	22.682	0.144												19.418	2.69687	1.35066	1	1	1
	22.639	0.164												19.544	2.45801	1.35406	1	1	1
	22.611	0.171												19.643	2.6678	1.35673	1	1	1
	22.182	0.141												19.701	2.30322	1.35829	1	1	1
	22.119	0.149												19.916	1.89941	1.36404	1	1	1
	22.11	0.254												20.017	2.64574	1.36673	1	1	1
	22.029	0.132												20.175	2.09181	1.37092	1	1	1
	21.956	0.237												20.325	2.17316	1.37488	1	1	1
	21.952	0.128												20.347	5.0879	1.37546	1	1	1
	21.535	0.292												20.437	1.84863	1.37782	1	1	1
	21.463	0.248												20.488	1.76359	1.37916	1	1	1
	21.438	0.158												20.588	1.89265	1.38178	1	1	1
	21.407	0.199												20.673	2.93669	1.384	1	1	1
	21.221	0.166												20.736	4.36004	1.38564	1	1	1
	21.145	0.144												21.035	11.5256	1.39338	1	1	1
	21.068	0.147												21.068	2.67222	1.39423	1	1	1
	21.035	0.271												21.145	3.16677	1.39621	1	1	1
	20.83	0.216												21.221	2.21339	1.39817	1	1	1
	20.736	0.167												21.407	9.03729	1.40292	1	1	1
	20.673	0.237												21.438	2.45737	1.40371	1	1	1
	20.588	0.178												21.463	2.61173	1.40435	1	1	1
	20.488	0.226												21.535	2.85021	1.40618	1	1	1
	20.437	0.113												21.952	2.50134	1.41672	1	1	1
	20.347	0.13												22.029	2.02789	1.41866	1	1	1
	20.325	0.159												22.11	5.41202	1.42068	1	1	1
	20.175	0.191												22.119	2.87748	1.42091	1	1	1
	20.164	0.151												22.182	2.53292	1.42248	1	1	1
	20.017	0.131												22.611	2.08361	1.43313	1	1	1
	19.916	0.426												22.639	2.69086	1.43382	1	1	1
	19.701	0.188												22.682	2.64355	1.43488	1	1	1
	19.643	0.125												22.914	2.4477	1.44058	1	1	1
	19.544	0.195												22.93	2.30669	1.44097	1	1	1
	19.418	0.222												23.166	3.64783	1.44673	1	1	1
	19.117	0.136												23.183	2.0125	1.44714	1	1	1
	19.032	0.189												23.322	2.49071	1.45051	1	1	1
	18.786	0.193												23.345	3.14572	1.45107	1	1	1
	18.674	0.272												23.48	2.30901	1.45433	1	1	1
	18.658	0.292												23.693	4.93839	1.45945	1	1	1
	18.614	0.269												23.971	2.48017	1.46609	1	1	1
	18.608	0.12												24.296	2.54871	1.4738	1	1	1
	18.52	0.119												24.635	3.78761	1.48177	1	1	1
	18.514	0.293												24.934	2.89251	1.48875	1	1	1
	18.493	0.188												24.963	2.6752	1.48942	1	1	1
	18.473	0.139												25.114	2.89082	1.49292	1	1	1
	18.364	0.151												25.135	2.6168	1.49341	1	1	1
	18.245	0.236												25.141	2.336	1.49355	1	1	1
	18.22	0.108												25.486	4.43844	1.50149	1	1	1
	18.178	0.219												25.51	2.99867	1.50205	1	1	1
	18.166	0.141												25.551	2.56806	1.50298	1	1	1
	17.936	0.146												25.582	3.95315	1.50369	1	1	1
	17.82	0.199												25.585	2.04814	1.50376	1	1	1
	17.7	0.156												25.687	2.99073	1.50609	1	1	1
	17.56	0.255												26.034	2.43555	1.51398	1	1	1
	17.477	0.15												26.165	2.29516	1.51694	1	1	1
	17.072	0.885												26.227	1.93273	1.51834	1	1	1
	16.906	0.209												26.233	2.53292	1.51848	1	1	1
	16.726	0.153												26.326	2.51875	1.52057	1	1	1
	16.686	0.282												26.676	2.81608	1.52841	1	1	1
	16.648	0.344												26.853	1.88672	1.53235	1	1	1
	16.468	0.109												27.157	2.76603	1.53908	1	1	1
	16.233	0.21												27.489	2.07404	1.54638	1	1	1
	16.216	0.287												27.612	2.38427	1.54907	1	1	1
	16.194	0.127												27.614	4.48146	1.54911	1	1	1
	15.983	0.211												27.658	2.26057	1.55007	1	1	1
	15.864	0.162												27.721	2.85106	1.55145	1	1	1
	15.784	0.249												27.88	2.54795	1.55491	1	1	1
	15.779	0.161												28.014	3.47518	1.55781	1	1	1
	15.707	0.229												28.569	1.87928	1.56975	1	1	1
	15.691	0.165												28.608	2.22257	1.57059	1	1	1
	15.669	0.262												28.655	3.10142	1.57159	1	1	1
	15.557	0.152												28.718	2.45543	1.57294	1	1	1
	15.511	0.188												28.758	2.6789	1.57379	1	1	1
	15.416	0.189												28.837	2.72113	1.57547	1	1	1
	15.213	0.163												28.971	2.24447	1.57832	1	1	1
	15.185	3.774												29.004	2.5646	1.57902	1	1	1
	15.163	0.26												29.111	3.27911	1.58128	1	1	1
	15.129	0.227												29.372	2.63194	1.58679	1	1	1
	14.968	0.186												29.45	2.65156	1.58843	1	1	1
	14.881	0.2												29.847	3.71562	1.59673	1	1	1
	14.755	0.17												29.924	2.0125	1.59833	1	1	1
	14.738	0.203												29.931	3.06535	1.59848	1	1	1
	14.723	0.187												30.117	3.31477	1.60234	1	1	1
	14.628	0.199												30.192	2.31135	1.60389	1.0011	1	1
	14.608	0.143												30.764	2.88086	1.61565	1.00947	1	1
	14.585	2.353												30.78	2.64647	1.61598	1.00971	1	1
	14.499	0.165												30.797	2.68412	1.61633	1.00995	1	1
	14.487	0.136												30.843	3.15042	1.61726	1.01062	1	1
	14.486	0.21												30.977	2.39599	1.62	1.01257	1	1
	14.447	0.236												31.075	2.91793	1.62199	1.01399	1	1
	14.4	0.347												31.362	4.06522	1.62781	1.01813	1	1
	14.346	0.164												31.382	2.498	1.62821	1.01842	1	1
	14.264	0.168												31.722	2.24612	1.63506	1.0233	1	1
	14.02	0.184												31.944	2.56806	1.6395	1.02647	1	1
	14	0.305												32.275	3.49945	1.64609	1.03117	1	1
	13.721	0.192												32.437	2.20856	1.64931	1.03346	1	1
	13.597	0.176												32.453	2.04908	1.64962	1.03369	1	1
	13.589	0.311												32.605	3.45987	1.65263	1.03583	1	1
	13.506	0.117												33.049	3.3437	1.66135	1.04207	1	1
	13.503	0.163												33.164	2.80805	1.6636	1.04367	1	1
	13.419	0.134												33.368	2.78646	1.66758	1.04652	1	1
	13.396	0.361												33.8	3.61052	1.67595	1.0525	1	1
	13.395	0.169												33.857	2.72495	1.67705	1.05329	1	1
	13.345	0.203												33.96	2.3966	1.67903	1.05471	1	1
	13.232	0.385												34.033	2.11185	1.68044	1.05572	1	1
	13.22	0.148												34.124	2.22528	1.68218	1.05697	1	1
	13.199	0.161												35.302	2.51608	1.70456	1.073	1	1
	13.165	0.176												35.789	2.88922	1.71368	1.07954	1	1
	13.06	0.175												35.802	3.45223	1.71392	1.07971	1	1
	13.028	0.133												35.914	2.41281	1.716	1.08121	1	1
	12.989	0.216												36.02	2.13527	1.71797	1.08262	1	1
	12.96	0.178												36.614	4.22137	1.72895	1.09051	1	1
	12.929	0.171												36.695	2.82167	1.73044	1.09158	1	1
	12.918	0.152												36.76	1.99425	1.73163	1.09243	1	1
	12.9	0.171												36.765	2.92303	1.73172	1.0925	1	1
	12.881	0.264												36.831	3.04622	1.73293	1.09337	1	1
	12.847	0.259												37.007	2.37997	1.73615	1.09568	1	1
	12.826	0.183												37.026	3.35623	1.7365	1.09593	1	1
	12.797	0.178												37.896	2.68709	1.75227	1.10728	1	1
	12.758	0.159												37.932	2.181	1.75292	1.10775	1	1
	12.742	0.202												38.07	2.3898	1.7554	1.10953	1	1
	12.71	0.135												38.544	3.18414	1.76387	1.11564	1	1
	12.601	0.247												38.587	2.15406	1.76464	1.11619	1	1
	12.473	0.22												38.871	3.44137	1.76969	1.11983	1	1
	12.39	0.093												39.117	2.85762	1.77404	1.12297	1	1
	12.358	0.214												39.178	4.16192	1.77511	1.12374	1	1
	12.309	0.281												39.269	3.25201	1.77672	1.1249	1	1
	12.299	0.11												39.293	2.69463	1.77714	1.1252	1	1
	12.201	0.373												39.344	2.97309	1.77804	1.12585	1	1
	12.163	0.187												39.44	2.71962	1.77973	1.12707	1	1
	11.944	0.282												39.459	3.05347	1.78006	1.12731	1	1
	11.891	0.769												40.084	2.25946	1.79098	1.1352	1	1
	11.842	1.342												40.279	2.36597	1.79437	1.13764	1	1
	11.823	0.192												40.704	2.37265	1.80172	1.14295	1	1
	11.815	0.175												40.817	2.00266	1.80366	1.14436	1	1
	11.765	1.307												40.98	5.92515	1.80647	1.14638	1	1
	11.72	0.437												41.154	3.64902	1.80945	1.14854	1	1
	11.685	0.174												41.199	1.95619	1.81022	1.1491	1	1
	11.684	0.133												41.285	2.5047	1.81169	1.15016	1	1
	11.615	0.175												41.427	2.29057	1.81411	1.15191	1	1
	11.537	0.242												41.471	2.14032	1.81486	1.15245	1	1
	11.53	0.164												42.07	2.30669	1.82502	1.15981	1	1
	11.416	0.234												42.293	3.66669	1.82878	1.16253	1	1
	11.378	0.192												42.35	3.39949	1.82974	1.16323	1	1
	11.377	0.181												42.382	4.04895	1.83028	1.16361	1	1
	11.335	0.179												42.617	3.97416	1.83422	1.16647	1	1
	11.33	0.168												42.661	2.9247	1.83496	1.16701	1	1
	11.311	0.217												42.904	7.46426	1.83902	1.16995	1	1
	11.303	0.168												43.68	3.26201	1.8519	1.17929	1	1
	11.292	0.24												43.825	4.49847	1.85429	1.18102	1	1
	11.173	0.164												44.951	2.36053	1.8727	1.19439	1	1
	11.085	0.126												45.356	2.45931	1.87925	1.19915	1	1
	11	0.152												45.473	2.84859	1.88113	1.20052	1	1
	11	0.343												46.069	3.46967	1.8907	1.20747	1	1
	10.944	0.154												46.601	2.45543	1.89917	1.21364	1.00421	1
	10.901	0.268												46.768	3.36359	1.90181	1.21557	1.00581	1
	10.883	0.23												46.786	2.08312	1.9021	1.21577	1.00598	1
	10.855	0.219												46.834	2.66852	1.90286	1.21633	1.00644	1
	10.817	0.25												47.252	3.55892	1.90945	1.22113	1.01042	1
	10.768	0.31												48.021	3.5195	1.92149	1.22991	1.01768	1
	10.744	0.172												48.701	3.13621	1.93204	1.2376	1.02406	1
	10.741	0.182												49.867	2.8032	1.94992	1.25066	1.03488	1
	10.62	0.176												49.983	3.63261	1.95168	1.25195	1.03594	1
	10.524	0.205												50.046	2.99777	1.95264	1.25265	1.03652	1
	10.504	0.192												50.366	1.94858	1.95749	1.25619	1.03946	1
	10.389	0.264												50.691	2.56947	1.9624	1.25978	1.04244	1
	10.37	0.131												50.991	2.69014	1.96691	1.26308	1.04517	1
	10.341	0.166												51.647	4.30243	1.97672	1.27026	1.05112	1
	10.191	0.207												51.674	2.45995	1.97713	1.27056	1.05136	1
	10.19	0.272												52.034	3.31687	1.98248	1.27448	1.05461	1
	10.181	0.17												52.261	2.25611	1.98584	1.27694	1.05665	1
	10.129	0.239												52.44	3.24804	1.98849	1.27888	1.05826	1
	10.097	0.189												52.659	3.0174	1.99171	1.28124	1.06022	1
	10.046	0.188												53.307	2.9026	2.00122	1.28821	1.06599	1
	9.982	0.116												53.579	7.84199	2.00519	1.29113	1.0684	1
	9.911	0.2												55.045	3.41119	2.02637	1.30668	1.08129	1
	9.903	0.173												55.45	3.83125	2.03217	1.31093	1.08481	1
	9.883	0.217												55.757	2.05984	2.03654	1.31415	1.08748	1
	9.851	0.171												56.032	2.44963	2.04044	1.31702	1.08986	1
	9.764	0.189												56.729	3.47627	2.05029	1.32426	1.09586	1
	9.613	0.249												57.187	2.41532	2.05672	1.32899	1.09978	1
	9.556	0.135												57.951	3.61284	2.06737	1.33684	1.10628	1
	9.522	0.159												58.535	4.41262	2.07546	1.3428	1.11121	1
	9.515	0.262												58.781	2.47231	2.07885	1.3453	1.11328	1
	9.335	0.173												58.922	3.01919	2.08079	1.34673	1.11447	1
	9.329	0.194												59.694	2.96872	2.09136	1.35452	1.12093	1
	9.311	0.228												60.094	3.40693	2.09681	1.35854	1.12426	1
	9.297	0.475												60.165	3.11078	2.09777	1.35925	1.12485	1
	9.277	0.155												60.858	3.80749	2.10714	1.36618	1.13059	1
	9.267	0.188												61.01	2.11531	2.10919	1.36769	1.13184	1
	9.227	0.459												62.472	2.90176	2.12873	1.38213	1.1438	1
	9.1	0.353												62.672	3.26002	2.13138	1.38409	1.14543	1
	9.066	0.265												64.061	2.96526	2.14964	1.39761	1.15663	1
	9.01	0.186												64.087	2.47951	2.14998	1.39787	1.15684	1
	8.997	0.181												64.301	3.43809	2.15278	1.39993	1.15856	1
	8.972	0.162												66.565	2.90092	2.18198	1.42159	1.1765	1
	8.957	0.252												67.294	3.87938	2.19125	1.42847	1.1822	1
	8.907	0.167												67.478	2.79523	2.19358	1.4302	1.18364	1
	8.881	0.314												67.602	3.31687	2.19515	1.43137	1.1846	1
	8.874	0.245												68.529	2.96699	2.20682	1.44004	1.19179	1
	8.855	0.185												68.835	2.84363	2.21065	1.44289	1.19415	1
	8.846	0.266												68.948	2.82167	2.21206	1.44394	1.19502	1
	8.838	0.213												69.417	2.8543	2.21791	1.44829	1.19862	1
	8.781	0.208												70.378	2.14438	2.22981	1.45715	1.20596	1
	8.768	0.394												70.832	4.41564	2.2354	1.46131	1.20941	1
	8.687	0.088												71.319	2.81521	2.24137	1.46576	1.2131	1
	8.66	0.227												72.6	7.3788	2.25696	1.47738	1.22272	1
	8.654	0.136												72.605	3.14477	2.25702	1.47742	1.22276	1
	8.579	0.228												73.177	4.17037	2.26393	1.48257	1.22703	1
	8.579	0.411												75.599	2.71508	2.29281	1.50414	1.2449	1
	8.578	0.166												75.695	3.63023	2.29394	1.50499	1.2456	1
	8.557	0.282												76.627	2.81366	2.3049	1.51318	1.25239	1
	8.534	0.141												77.395	4.22999	2.31386	1.51989	1.25795	1
	8.473	0.187												78.409	1.77314	2.32562	1.52869	1.26524	1
	8.456	0.342												79.076	2.46645	2.3333	1.53444	1.27001	1
	8.308	0.183												79.14	3.17348	2.33404	1.53499	1.27047	1
	8.279	0.307												79.581	3.31995	2.33909	1.53878	1.27361	1
	8.255	0.223												80	2.34016	2.34388	1.54237	1.27658	1
	8.244	0.245												80.329	1.63604	2.34763	1.54518	1.27891	1
	8.241	0.306												80.769	2.79922	2.35262	1.54893	1.28201	1
	8.2	0.183												81.892	2.40842	2.36531	1.55844	1.2899	1
	8.178	0.299												82.072	8.264	2.36733	1.55996	1.29116	1
	8.168	0.357												83.183	3.11078	2.37975	1.56929	1.29889	1
	8.149	0.232												83.224	2.32773	2.38021	1.56964	1.29918	1
	8.065	0.541												83.677	2.6752	2.38525	1.57342	1.30231	1
	8.059	0.261												84.754	3.65132	2.39715	1.58237	1.30973	1
	8.034	0.167												86.147	3.25201	2.41241	1.59385	1.31924	1
	8.029	0.201												88.954	6.08947	2.44272	1.61668	1.33816	1
	8.011	0.233												88.981	2.99956	2.44301	1.6169	1.33834	1
	7.973	0.286												89.104	7.33086	2.44432	1.61789	1.33917	1
	7.967	0.342												89.275	2.08169	2.44615	1.61927	1.34031	1
	7.966	0.309												89.635	3.17059	2.44998	1.62216	1.3427	1
	7.844	0.153												89.684	2.48873	2.4505	1.62256	1.34303	1
	7.764	0.272												90.493	2.42856	2.45908	1.62903	1.3484	1
	7.761	0.16												91.026	2.66852	2.46471	1.63328	1.35192	1
	7.744	0.321												91.551	8.93461	2.47024	1.63745	1.35537	1
	7.718	0.256												93.78	4.40506	2.49348	1.65502	1.36993	1
	7.66	0.226												94.049	3.74468	2.49626	1.65712	1.37167	1
	7.619	0.191												94.827	3.21533	2.50428	1.66319	1.3767	1
	7.617	0.186												94.955	3.56233	2.5056	1.66418	1.37753	1
	7.29	0.313												95.463	2.75506	2.51081	1.66812	1.38079	1
	7.154	0.321												96.296	3.26802	2.51932	1.67457	1.38613	1
	7.146	0.213												96.378	2.53225	2.52015	1.6752	1.38666	1
	7.13	0.207												96.516	3.14948	2.52155	1.67626	1.38754	1
	7.058	0.192												98.608	3.13904	2.54269	1.69228	1.40081	1
	7.027	0.18												98.71	3.92184	2.54372	1.69306	1.40146	1.00044
	6.894	0.231												98.724	5.92294	2.54386	1.69316	1.40155	1.0005
	6.869	0.162												99.536	2.91023	2.55198	1.69933	1.40665	1.00401
	6.821	0.314												100.924	3.97416	2.56578	1.7098	1.41533	1.00997
	6.814	0.252												102.55	2.63332	2.58179	1.72196	1.42541	1.01689
	6.786	0.324												102.751	3.16287	2.58376	1.72346	1.42665	1.01774
	6.713	0.25												103.936	2.92645	2.59532	1.73224	1.43393	1.02274
	6.681	0.229												103.99	3.254	2.59585	1.73264	1.43427	1.02296
	6.66	0.298												106.978	3.13621	2.62464	1.75455	1.45242	1.03542
	6.625	0.266												108.101	3.42191	2.63533	1.7627	1.45917	1.04005
	6.566	0.722												109.877	3.24498	2.6521	1.77548	1.46977	1.04731
	6.558	0.372												113.158	3.25598	2.68266	1.79881	1.4891	1.06056
	6.447	0.421												113.635	2.35992	2.68705	1.80217	1.49189	1.06247
	6.373	0.278												114.088	3.09117	2.69122	1.80535	1.49452	1.06428
	6.357	0.22												115.102	3.84514	2.70051	1.81245	1.50041	1.06831
	6.345	0.298												115.188	2.286	2.70129	1.81305	1.50091	1.06865
	6.341	0.274												118.608	3.67377	2.73224	1.83673	1.52054	1.08209
	6.254	0.311												118.856	3.1919	2.73446	1.83843	1.52195	1.08305
	6.23	0.227												119.921	2.51073	2.74397	1.84572	1.52799	1.08719
	6.123	0.481												121.387	2.8379	2.75698	1.8557	1.53625	1.09285
	6.114	0.268												124.971	2.99515	2.7884	1.8798	1.55623	1.10652
	6.104	0.219												125.054	2.27463	2.78912	1.88036	1.55669	1.10683
	5.995	0.235												125.146	2.73266	2.78991	1.88097	1.5572	1.10718
	5.986	0.476												125.83	3.46859	2.79584	1.88552	1.56098	1.10976
	5.899	0.155												125.932	3.06992	2.79672	1.8862	1.56154	1.11014
	5.889	0.244												126.723	3.96756	2.80355	1.89145	1.56589	1.11312
	5.889	0.371												127.561	2.6061	2.81075	1.89698	1.57048	1.11626
	5.872	0.253												133.248	4.53746	2.85889	1.93404	1.60119	1.13725
	5.859	0.264												133.679	4.36302	2.86249	1.93681	1.60349	1.13882
	5.759	0.232												136.661	4.19295	2.88718	1.95586	1.61928	1.1496
	5.735	0.163												136.925	2.47231	2.88935	1.95753	1.62067	1.15055
	5.627	0.189												146.558	2.47951	2.96685	2.01747	1.67034	1.18446
	5.622	0.27												147.463	3.11356	2.97397	2.02298	1.67492	1.18758
	5.587	0.482												147.49	2.32361	2.97418	2.02315	1.67505	1.18767
	5.586	0.243												149.12	4.78259	2.98693	2.03303	1.68325	1.19326
	5.556	0.284												150.126	4.67015	2.99476	2.03911	1.68828	1.19669
	5.521	0.24												150.506	3.04807	2.99771	2.04139	1.69018	1.19799
	5.519	0.41												150.698	2.7794	2.9992	2.04255	1.69113	1.19864
	5.44	0.196												150.981	2.50403	3.00139	2.04425	1.69254	1.1996
	5.437	0.292												158.495	2.78489	3.05869	2.08876	1.72945	1.22475
	5.423	0.177												158.851	3.17254	3.06136	2.09084	1.73117	1.22592
	5.421	0.356												159.266	2.19576	3.06447	2.09327	1.73318	1.22729
	5.416	0.332												162.088	3.16576	3.0855	2.10964	1.74675	1.23653
	5.316	0.253												162.983	4.59603	3.09212	2.11479	1.75102	1.23945
	5.274	0.287												165.478	4.75245	3.11046	2.12909	1.76288	1.24752
	5.183	0.363												166.482	3.17059	3.1178	2.13481	1.76762	1.25074
	5.143	0.604												168.148	5.77878	3.12991	2.14426	1.77545	1.25608
	5.122	0.27												168.502	4.06522	3.13247	2.14626	1.77711	1.25721
	5.115	0.259												169.29	3.21433	3.13816	2.15071	1.7808	1.25971
	5.08	5												174.805	3.48177	3.17758	2.18151	1.80633	1.27708
	5.04	0.217												175.447	1.76869	3.18211	2.18506	1.80927	1.27909
	5.008	0.394												178.237	2.31834	3.20172	2.20041	1.822	1.28774
	4.998	0.234												178.463	2.2242	3.2033	2.20164	1.82302	1.28843
	4.914	0.372												182.294	3.3437	3.2299	2.22248	1.8403	1.30018
	4.904	0.416												183.053	2.09667	3.23513	2.22658	1.8437	1.30249
	4.901	0.237												186.799	2.63844	3.26074	2.24668	1.86036	1.31381
	4.826	0.3												187.667	2.2589	3.26663	2.2513	1.86419	1.31641
	4.785	0.475												187.766	6.84501	3.2673	2.25183	1.86463	1.31671
	4.761	0.223												192.91	4.45528	3.30187	2.27899	1.88714	1.332
	4.674	0.237												193.209	5.67189	3.30386	2.28055	1.88844	1.33288
	4.596	0.266												197.673	5.95143	3.33337	2.30377	1.90769	1.34595
	4.585	0.164												201.673	3.7569	3.35947	2.32434	1.92474	1.35752
	4.555	0.357												210.659	3.13621	3.41697	2.36972	1.96236	1.38304
	4.488	1.709												213.204	3.96102	3.43298	2.38237	1.97286	1.39015
	4.435	0.651												214.905	1.86843	3.44362	2.39078	1.97983	1.39488
	4.406	0.284												217.956	2.4103	3.46257	2.40578	1.99227	1.4033
	4.373	0.31												219.007	8.05477	3.46906	2.41092	1.99653	1.40619
	4.354	0.528												231.012	4.08574	3.54189	2.46867	2.04441	1.43861
	4.308	0.3												231.593	3.36775	3.54536	2.47142	2.04669	1.44016
	4.264	0.241												238.944	7.17552	3.58875	2.50591	2.07529	1.45951
	4.216	0.35												240.998	2.89251	3.60073	2.51544	2.08319	1.46486
	4.205	0.38												248.055	5.0018	3.64142	2.54785	2.11006	1.48303
	4.163	0.276												251.1	2.99155	3.65876	2.56168	2.12153	1.49078
	4.161	0.113												253.529	16.5384	3.6725	2.57264	2.13062	1.49693
	4.156	0.244												269.523	7.79037	3.76102	2.6434	2.18929	1.53656
	4.146	0.403												273.582	6.3654	3.78297	2.66099	2.20387	1.54641
	4.108	0.239												277.748	3.36775	3.80529	2.67888	2.21871	1.55642
	4.107	0.943												289.881	4.399	3.86916	2.73017	2.26124	1.58511
	4.093	0.249												290.091	3.5195	3.87025	2.73105	2.26197	1.5856
	4.021	0.296												297.63	3.77038	3.90911	2.76231	2.28789	1.60308
	3.981	0.273												309.901	5.03208	3.97108	2.81225	2.32931	1.63098
	3.979	0.156												311.312	3.56233	3.97811	2.81792	2.33401	1.63415
	3.964	0.42												316.368	7.02666	4.00314	2.83813	2.35077	1.64544
	3.937	0.271												335.577	3.29539	4.09607	2.91332	2.41312	1.6874
	3.925	0.385												342.234	4.90187	4.12751	2.93881	2.43426	1.70162
	3.905	0.264												347.042	7.1047	4.14999	2.95705	2.44939	1.71179
	3.897	0.901												355.062	4.52809	4.18707	2.98717	2.47436	1.72858
	3.868	0.307												368.665	3.3354	4.24881	3.0374	2.51602	1.75656
	3.867	0.257												369.139	2.82821	4.25093	3.03913	2.51746	1.75753
	3.857	0.238												375.177	3.38043	4.27787	3.06108	2.53566	1.76975
	3.69	0.305												375.299	5.49101	4.27841	3.06152	2.53603	1.77
	3.653	0.35												384.865	5.90984	4.32054	3.09589	2.56453	1.78913
	3.601	0.218												387.707	3.47953	4.33294	3.10601	2.57293	1.79477
	3.57	0.541												390.765	4.95415	4.34621	3.11685	2.58192	1.8008
	3.562	0.245												397.635	5.39248	4.3758	3.14104	2.60198	1.81426
	3.547	0.354												424.162	4.33038	4.48721	3.23232	2.67768	1.86501
	3.516	0.357												434.101	4.61203	4.52786	3.2657	2.70537	1.88355
	3.5	0.926												448.401	3.7253	4.58536	3.31298	2.74459	1.90981
	3.476	0.339												462.18	5.49898	4.63971	3.35776	2.78172	1.93467
	3.461	0.405												463.217	2.52817	4.64376	3.3611	2.78449	1.93652
	3.438	0.26												473.979	5.78088	4.68547	3.39551	2.81304	1.95561
	3.38	0.314												477.221	1.85961	4.69792	3.40579	2.82157	1.96132
	3.359	0.485												485.087	2.65229	4.72791	3.43058	2.84213	1.97506
	3.352	0.489												485.277	3.84259	4.72863	3.43118	2.84262	1.97539
	3.347	0.456												516.058	4.3378	4.84322	3.52606	2.92133	2.02798
	3.296	0.647												555.169	8.30622	4.98294	3.64218	3.01765	2.09226
	3.292	0.289												564.396	6.82685	5.01503	3.66891	3.03982	2.10705
	3.274	0.338												567.312	8.05155	5.0251	3.67731	3.04679	2.11169
	3.221	0.264												610.512	3.8922	5.17074	3.79898	3.14772	2.17895
	3.175	0.608												637.755	6.406	5.25938	3.87326	3.20934	2.21996
	3.156	0.844												658.288	3.17059	5.32467	3.92808	3.25482	2.25022
	3.147	1.351												672.937	3.9479	5.37049	3.96662	3.28679	2.27148
	3.146	0.418												674.735	5.71142	5.37607	3.97131	3.29069	2.27407
	3.143	0.424												676.369	6.39162	5.38113	3.97558	3.29422	2.27642
	3.107	0.254												685.856	2.74494	5.41039	4.00021	3.31466	2.29001
	3.091	0.562												687.39	2.99335	5.4151	4.00418	3.31795	2.29219
	3.062	3.279												714.6	3.49722	5.49757	4.07373	3.37565	2.33052
	3.044	0.398												726.726	3.77038	5.5337	4.10424	3.40097	2.34734
	3.027	0.279												760.082	9.19587	5.63123	4.18676	3.46943	2.39277
	3.02	0.447												767.928	4.99112	5.65379	4.20587	3.48529	2.40329
	2.996	0.377												843.19	4.04354	5.86338	4.38396	3.63304	2.50123
	2.989	0.571												850.657	4.40203	5.88354	4.40113	3.64729	2.51066
	2.982	0.362												938.13	3.51168	6.11207	4.59642	3.80932	2.61787
	2.978	0.447												940.878	5.09336	6.11904	4.60238	3.81427	2.62114
	2.968	0.285												1047.08	5.45331	6.3792	4.82597	3.9998	2.74368
	2.926	0.568												1146.63	6.15768	6.60878	5.02433	4.16441	2.85221
	2.905	0.563												1164.63	3.7301	6.64898	5.05917	4.19332	2.87126
	2.875	0.49												1513.05	7.84199	7.36222	5.68193	4.71016	3.21092
	2.87	0.264												1538.26	3.01025	7.40973	5.72373	4.74484	3.23367
	2.869	0.595												1640.45	6.62371	7.59761	5.88936	4.88232	3.32375
	2.848	1.802												2150.18	4.50312	8.44165	6.64035	5.50568	3.73103
	2.845	0.662												2165.11	3.83374	8.46442	6.66076	5.52263	3.74208
	2.825	0.627												2202.79	11.442	8.52147	6.71193	5.5651	3.76976
	2.805	0.461												2380.38	16.6074	8.78263	6.94678	5.76006	3.89672
	2.804	0.418												2435.91	4.79097	8.86183	7.01819	5.81935	3.93529
	2.796	0.428												3057.05	4.72592	9.68114	7.76207	6.43694	4.33627
	2.786	0.643												3350.19	11.7333	10.0325	8.08381	6.70407	4.50925
	2.78	0.22												7890.54	7.60626	14.004	11.8204	9.8074	6.50186
	2.764	0.22
	2.697	0.376
	2.634	0.741
	2.615	0.337
	2.612	0.559
	2.465	0.347
	2.462	0.571
	2.461	0.426
	2.448	0.427
	2.432	0.826
	2.428	0.349
	2.384	0.425
	2.352	0.847
	2.345	0.735
	2.34	0.485
	2.327	0.719
	2.289	0.425
	2.273	0.157
	2.26	0.451
	2.249	0.309
	2.243	0.66
	2.214	0.446
	2.209	0.559
	2.208	0.619
	2.199	0.402
	2.179	0.641
	2.178	0.901
	2.175	0.447
	2.167	0.637
	2.163	0.554
	2.136	1.183
	2.133	0.503
	2.123	0.531
	2.078	0.99
	2.077	0.897
	2.07	0.376
	2.07	0.405
	2.002	0.533
	1.991	0.531
	1.944	0.454
	1.943	0.44
	1.941	0.503
	1.937	0.59
	1.887	0.743
	1.883	1.031
	1.871	1.235
	1.869	0.509
	1.865	0.34
	1.855	0.816
	1.829	1.361
	1.805	0.556
	1.778	0.901
	1.772	0.678
	1.772	0.694
	1.77	4.348
	1.758	1.342
	1.753	2.632
	1.732	0.438
	1.707	0.427
	1.704	0.837
	1.701	0.505
	1.673	1.282
	1.64	0.952
	1.631	0.99
	1.628	1.087
	1.594	1.739
	1.571	1.111
	1.557	1.55
	1.503	1.835
	1.478	1.163
	1.475	0.484
	1.458	0.82
	1.456	0.257
	1.454	0.409
	1.44	2.985
	1.429	0.775
	1.41	0.631
	1.387	0.948
	1.357	2.439
	1.355	1.227
	1.333	1.235
	1.314	1.026
	1.281	1.29
	1.275	0.733
	1.263	1.905
	1.208	0.893
	1.205	0.69
	1.183	1.13
	1.181	2.222
	1.177	1.036
	1.142	0.881
	1.135	3.774
	1.134	1.205
	1.131	0.816
	1.106	0.82
	1.101	3.226
	1.087	1.247
	1.086	1.642
	1.077	1.081
	1.075	1.504
	1.067	0.862
	1.062	2.899
	1.058	1.689
	1.058	1.274
	1.057	1.198
	1.045	0.851
	1.041	1.471
	1.041	1.481
	1.038	1.274
	1.03	0.862
	1.023	0.818
	1.016	0.8
	1.016	0.823
	0.987	1.639
	0.981	1.015
	0.964	1.681
	0.961	2.941
	0.948	1.613
	0.945	1.538
	0.927	0.775
	0.922	2.95
	0.921	1.241
	0.918	1.681
	0.885	1.111
	0.882	2.778
	0.875	2.174
	0.859	1.852
	0.852	2.41
	0.851	1.07
	0.844	1.021
	0.838	1.923
	0.824	1.294
	0.82	1.389
	0.811	1.639
	0.806	4.115
	0.779	1.802
	0.779	1.399
	0.774	4.167
	0.772	2.198
	0.756	5.714
	0.744	1.299
	0.741	1.235
	0.732	1.883
	0.721	4.566
	0.716	2.222
	0.714	1.724
	0.707	1.387
	0.699	1.815
	0.69	1.096
	0.682	1.186
	0.675	3.356
	0.672	3.846
	0.67	0.567
	0.663	1.98
	0.661	8.333
	0.661	1.88
	0.653	5.291
	0.642	1.383
	0.621	4.762
	0.617	1.869
	0.616	5.882
	0.616	1.481
	0.613	0.781
	0.612	3.39
	0.607	1.37
	0.572	6.667
	0.564	3.279
	0.557	2.02
	0.556	3.021
	0.526	2.817
	0.504	4.348
	0.502	2.755
	0.487	2.415
	0.486	4.082
	0.48	1.429
	0.455	1.111
	0.444	5
	0.437	3.125
	0.433	2.994
	0.418	2.801
	0.414	4.132
	0.403	2.967
	0.387	4.098
	0.383	2.545
	0.379	4.348
	0.378	4.762
	0.372	9.434
	0.371	3.058
	0.371	1.681
	0.364	6.494
	0.356	6.061
	0.341	8.772
	0.335	8.696
	0.334	5.405
	0.326	8.333
	0.325	8.333
	0.322	7.143
	0.32	5.882
	0.307	3.03
	0.302	5.882
	0.3	8
	0.297	11.628
	0.294	3.546
	0.286	6.25
	0.281	12.346
	0.273	5
	0.256	7.143
	0.253	5.128
	0.251	8.333
	0.244	6.452
	0.233	11.765
	0.223	4.184
	0.222	6.061
	0.22	15.625
	0.218	8.264
	0.209	5.464
	0.207	4.717
	0.202	9.901
	0.192	6.757
	0.185	4.878
	0.183	11.494
	0.181	11.628
	0.177	10.101
	0.173	12.048
	0.17	8.264
	0.168	8.696
	0.158	8
	0.157	9.009
	0.157	8
	0.153	11.364
	0.152	10.101
	0.15	7.692
	0.114	17.544
	0.112	14.706
	0.093	20.408
	0.062	24.39
	0.06	37.037
	0.05	32.258
